# Supplementary material for: scSPLAT, a scalable plate-based protocol for single cell WGBS library preparation
Source: Sci Rep. 2022 Apr 6;12:5772. doi: 10.1038/s41598-022-09798-2 (PMC8986790; doi:10.1038/s41598-022-09798-2)
Supplement: Supplementary file 2 — Supplementary Information 2. [file 41598_2022_9798_MOESM2_ESM.xlsx]

## Sheet: Sheet1
Cell/pool-name/barcode	pe_reads pre trim	pe_reads post trim	pe_reads lost in trimming	pe aligned	pe map rate (%)	sr1 unmapped in pe	sr1 mapped (nr reads)	sr1 map rate (%)	sr2 unmapped in pe	sr2 mapped (nr reads)	sr2 map rate (	total map rate (%)	pe_unique	sr1_unique	sr2_unique	pe duplicates (%)	sr1_duprate (%)	sr2_duprate (%)	sequence saturation	nr CpGsites >=1 x	pool size (nr cells)	Method	cpg methylation global (%)	chg methylation global (%)	chh methylation global (%)	Batch
K562-pool34-A-TAGCTT	8047103	7802044	245059	4310546	0.55	3491498	1238672	0.35	3491498	757380	0.22	0.68	2251411	734877	436700	47.77	40.6722	42.3413	0.457237	5202982	8	snmC-Seq2	32.8	1	1	snmC2-Seq
K562-pool34-B-ACTTGA	9241846	8501676	740170	4762445	0.56	3739231	1386755	0.37	3739231	818109	0.22	0.69	2463444	818182	467489	48.27	41.0004	42.8577	0.461899	5725303	8	snmC-Seq2	36.4	3	2.9	snmC2-Seq
K562-pool34-C-GCCAAT	8868545	8340590	527955	4616744	0.55	3723846	1436683	0.39	3723846	771883	0.21	0.69	2346969	835323	436111	49.16	41.8576	43.5005	0.469855	5676011	8	snmC-Seq2	33.1	1.1	1	snmC2-Seq
K562-pool34-D-CGATGT	7947317	7534808	412509	4190288	0.56	3344520	1303806	0.39	3344520	693987	0.21	0.69	2144275	759262	396330	48.83	41.7657	42.8914	0.466738	5228490	8	snmC-Seq2	32.3	0.8	0.8	snmC2-Seq
K562-pool34-F-ATCACG	12512141	12399588	112553	7220360	0.58	5179228	2200112	0.42	5179228	1213214	0.23	0.72	3621855	1270946	683909	49.84	42.2327	43.6284	0.475562	8405132	8	snmC-Seq2	35.4	1.2	1.2	snmC2-Seq
K562-pool34-G-TGACCA	12092587	11997570	95017	6932651	0.58	5064919	1870287	0.37	5064919	1161202	0.23	0.7	3551405	1105984	662531	48.77	40.8655	42.9446	0.466093	7655991	8	snmC-Seq2	31.7	1.4	1.4	snmC2-Seq
K562-pool34-H-CAGATC	20384202	20182427	201775	12015654	0.6	8166773	3733483	0.46	8166773	2083598	0.26	0.74	5981060	2129514	1163096	50.22	42.9617	44.1788	0.479964	12598794	8	snmC-Seq2	33.6	0.9	0.9	snmC2-Seq
K562-pool34-I-CTTGTA	12656186	12444490	211696	7225625	0.58	5218865	2090573	0.4	5218865	1130760	0.22	0.71	3626341	1213014	639046	49.81	41.977	43.4859	0.475598	8073607	8	snmC-Seq2	31.7	0.9	0.9	snmC2-Seq
K562-pool35-A-TAGCTT	19542119	19253511	288608	10930267	0.57	8323244	3488489	0.42	8323244	1776711	0.21	0.7	5335285	1976303	976913	51.19	43.348	45.0159	0.488221	11101618	8	snmC-Seq2	33.3	0.7	0.7	snmC2-Seq
K562-pool35-B-ACTTGA	13719956	12939356	780600	7389813	0.57	5549543	2332837	0.42	5549543	1178527	0.21	0.71	3598668	1330073	647920	51.3	42.9848	45.023	0.488435	8490756	8	snmC-Seq2	34.5	2	2	snmC2-Seq
K562-pool35-C-GCCAAT	7994135	7407813	586322	4102947	0.55	3304866	1250903	0.38	3304866	666360	0.2	0.68	2043321	722221	370163	50.2	42.264	44.4502	0.479137	4842619	8	snmC-Seq2	32.7	1.2	1.1	snmC2-Seq
K562-pool35-D-CGATGT	8884710	8413816	470894	4638584	0.55	3775232	1596224	0.42	3775232	703736	0.19	0.69	2239435	894422	388036	51.72	43.9665	44.861	0.492416	5611331	8	snmC-Seq2	35	0.8	0.8	snmC2-Seq
K562-pool35-F-ATCACG	12502763	12385923	116840	7176311	0.58	5209612	2269423	0.44	5209612	1130766	0.22	0.72	3439856	1277609	618479	52.07	43.7035	45.3047	0.495491	7861902	8	snmC-Seq2	32.6	1.2	1.2	snmC2-Seq
K562-pool35-G-TGACCA	15803643	15705272	98371	9154364	0.58	6550908	2788165	0.43	6550908	1446351	0.22	0.72	4415444	1585422	794140	51.77	43.1375	45.0938	0.492489	9875359	8	snmC-Seq2	36.2	1.2	1.1	snmC2-Seq
K562-pool35-H-CAGATC	18728116	18532950	195166	10968410	0.59	7564540	3536266	0.47	7564540	1798911	0.24	0.74	5256150	1977162	982046	52.08	44.089	45.4089	0.496101	11579141	8	snmC-Seq2	35.2	0.9	0.9	snmC2-Seq
K562-pool35-I-CTTGTA	13072262	12868945	203317	7516148	0.58	5352797	2249707	0.42	5352797	1111388	0.21	0.71	3616673	1278758	612649	51.88	43.1589	44.8754	0.493614	8093680	8	snmC-Seq2	32.6	0.9	0.9	snmC2-Seq
K562-pool36-A-TAGCTT	6566275	6476567	89708	3871125	0.6	2605442	713012	0.27	2605442	480577	0.18	0.69	2163563	482056	299943	44.11	32.3916	37.5869	0.418415	4349315	8	scSPLAT	32.9	0.8	0.8	B1
K562-pool36-B-ACTTGA	5569789	5354443	215346	3199467	0.6	2154976	629092	0.29	2154976	389091	0.18	0.69	1736061	415871	237038	45.74	33.8935	39.0791	0.433578	3878507	8	scSPLAT	32.5	1.9	1.9	B1
K562-pool36-C-GCCAAT	8095501	7906838	188663	4768089	0.6	3138749	933326	0.3	3138749	590140	0.19	0.7	2664150	632347	365068	44.13	32.2485	38.1391	0.418019	5538746	8	scSPLAT	37	0.8	0.8	B1
K562-pool36-D-CGATGT	4514270	4382715	131555	2631960	0.6	1750755	560360	0.32	1750755	311940	0.18	0.7	1424520	364120	190997	45.88	35.0207	38.7712	0.435077	3389354	8	scSPLAT	32.7	0.7	0.6	B1
K562-pool36-F-ATCACG	6435774	6419339	16435	3862387	0.6	2556952	809838	0.32	2556952	472346	0.18	0.7	2079027	527132	287387	46.17	34.909	39.1577	0.437553	4640759	8	scSPLAT	32.6	1.1	1.1	B1
K562-pool36-G-TGACCA	6682535	6663026	19509	3987070	0.6	2675956	797192	0.3	2675956	480973	0.18	0.69	2152477	524410	293636	46.01	34.2179	38.9499	0.435823	4723822	8	scSPLAT	31	1.1	1.1	B1
K562-pool36-H-CAGATC	6152206	6139115	13091	3612134	0.59	2526981	741922	0.29	2526981	448880	0.18	0.69	1946457	481284	273269	46.11	35.1301	39.122	0.437634	4438989	8	scSPLAT	32.6	0.9	0.9	B1
K562-pool36-I-CTTGTA	7352723	7327298	25425	4439015	0.61	2888283	904115	0.31	2888283	510371	0.18	0.7	2379894	589822	313039	46.39	34.7625	38.6647	0.439181	5240184	8	scSPLAT	32	0.8	0.8	B1
K562-pool37-A-TAGCTT	11090688	10964082	126606	6598191	0.6	4365891	1121981	0.26	4365891	797594	0.18	0.69	3848084	788237	517291	41.68	29.746	35.1441	0.394957	7082815	8	scSPLAT	31.8	0.8	0.8	B1
K562-pool37-B-ACTTGA	9748297	9453668	294629	5886202	0.62	3567466	1046194	0.29	3567466	690813	0.19	0.71	3305560	717334	432182	43.84	31.434	37.4386	0.41559	6937760	8	scSPLAT	33.5	1.4	1.4	B1
K562-pool37-C-GCCAAT	5115581	4899869	215712	2962998	0.6	1936871	528798	0.27	1936871	346844	0.18	0.69	1672109	364290	217885	43.57	31.11	37.1807	0.412739	3996409	8	scSPLAT	36.3	0.8	0.8	B1
K562-pool37-D-CGATGT	5620300	5451917	168383	3358117	0.62	2093800	636506	0.3	2093800	391199	0.19	0.71	1882718	429895	246039	43.94	32.4602	37.107	0.416608	4577113	8	scSPLAT	36.7	0.7	0.7	B1
K562-pool37-F-ATCACG	6194416	6172944	21472	3727115	0.6	2445829	670373	0.27	2445829	434034	0.18	0.69	2121908	463037	277997	43.07	30.9285	35.9507	0.407445	4430791	8	scSPLAT	36.3	1.2	1.1	B1
K562-pool37-G-TGACCA	7637589	7612119	25470	4092990	0.54	3519129	712224	0.2	3519129	457390	0.13	0.61	2276572	487644	288601	44.38	31.5323	36.9026	0.419904	5077199	8	scSPLAT	36.7	3.9	4.2	B1
K562-pool37-H-CAGATC	5206324	5191045	15279	3128935	0.6	2062110	580757	0.28	2062110	377566	0.18	0.7	1740601	391418	235785	44.37	32.6021	37.5515	0.420686	4174334	8	scSPLAT	33.9	1.2	1.2	B1
K562-pool37-I-CTTGTA	9090873	9052577	38296	5736013	0.63	3316564	1000221	0.3	3316564	627538	0.19	0.72	3200967	682561	396928	44.2	31.7592	36.7487	0.418714	6635887	8	scSPLAT	33.2	0.8	0.8	B1
K562-pool52-A-TAGCTT	7196806	7159915	36891	4250487	0.59	2909428	1077556	0.37	2909428	637958	0.22	0.71	930092	393264	214414	78.12	63.5041	66.3906	0.742244	2522596	8	scSPLAT	32.5	0.8	0.8	B1
K562-pool52-B-ACTTGA	10641112	10546002	95110	6335149	0.6	4210853	1650316	0.39	4210853	922695	0.22	0.72	1362208	595795	305419	78.5	63.8981	66.8995	0.745916	3721175	8	scSPLAT	30.9	0.7	0.6	B1
K562-pool52-C-GCCAAT	284006	279200	4806	183827	0.66	95373	38089	0.4	95373	19913	0.21	0.76	38979	14330	7099	78.8	62.3776	64.3499	0.750204	108056	8	scSPLAT	29.7	0.6	0.6	B1
K562-pool52-D-CGATGT	3824193	3781668	42525	2205758	0.58	1575910	636503	0.4	1575910	325337	0.21	0.71	475833	222080	107673	78.43	65.1094	66.9042	0.745679	1524514	8	scSPLAT	36.4	1.6	1.7	B1
K562-pool52-J-GACGAG	3269138	3257248	11890	1933996	0.59	1323252	532521	0.4	1323252	282237	0.21	0.72	414022	189106	94881	78.59	64.4885	66.3825	0.746063	1275382	8	scSPLAT	32.1	0.8	0.8	B1
K562-pool52-K-AAGGTC	3734344	3722447	11897	2232031	0.6	1490416	598646	0.4	1490416	311597	0.21	0.72	475196	213887	106475	78.71	64.2715	65.8293	0.746821	1435290	8	scSPLAT	33.1	0.6	0.6	B1
K562-pool52-L-TGTAGC	4339400	4318892	20508	1968076	0.46	2350816	524566	0.22	2350816	278705	0.12	0.55	428509	191230	95498	78.23	63.5457	65.7351	0.741917	1296019	8	scSPLAT	30.9	1	1	B1
K562-pool52-M-TTGGCA	3671334	3640427	30907	2143471	0.59	1496956	534218	0.36	1496956	293968	0.2	0.7	460443	197792	100650	78.52	62.9755	65.7618	0.744626	1328677	8	scSPLAT	32.4	1.7	1.7	B1
K562-pool53-F-ATCACG	7425116	7297481	127635	4342403	0.6	2955078	1095939	0.37	2955078	565572	0.19	0.71	840145	385262	181941	80.65	64.8464	67.8306	0.765595	2093689	8	scSPLAT	33.7	1.7	1.7	B1
K562-pool53-G-TGACCA	9916093	9867847	48246	6017603	0.61	3850244	1460420	0.38	3850244	748533	0.19	0.72	1169219	524041	246358	80.57	64.1171	67.0879	0.764225	2806888	8	scSPLAT	32.3	1.2	1.2	B1
K562-pool53-H-CAGATC	10057551	10017741	39810	6012047	0.6	4005694	1590624	0.4	4005694	807270	0.2	0.72	1161512	544833	256988	80.68	65.7472	68.1663	0.766546	2936448	8	scSPLAT	32.9	0.6	0.6	B1
K562-pool53-I-CTTGTA	7027670	6969895	57775	4210909	0.6	2758986	1020455	0.37	2758986	507935	0.18	0.71	815613	364518	167387	80.63	64.2789	67.0461	0.765212	2012593	8	scSPLAT	33	0.9	0.8	B1
K562-pool53-N-CTACTG	16114785	16012522	102263	10050028	0.63	5962494	2541725	0.43	5962494	1281272	0.21	0.75	1960019	895700	414350	80.5	64.7602	67.6616	0.764286	4674377	8	scSPLAT	33.1	0.7	0.7	B1
K562-pool53-O-CATATG	8148232	8053505	94727	4772636	0.59	3280869	1250561	0.38	3280869	608162	0.19	0.71	932388	438071	198181	80.46	64.97	67.4131	0.763451	2360106	8	scSPLAT	31.1	0.7	0.6	B1
K562-pool53-P-GTATAC	18596312	18526526	69786	11463412	0.62	7063114	2895695	0.41	7063114	1463750	0.21	0.74	2226431	1015217	473709	80.58	64.9405	67.6374	0.765191	5120649	8	scSPLAT	33.9	0.7	0.7	B1
K562-pool53-Q-ACCTTC	8590409	8545224	45185	5116118	0.6	3429106	1268717	0.37	3429106	688207	0.2	0.71	1013579	448425	220245	80.19	64.6553	67.9976	0.76216	2573702	8	scSPLAT	32.3	0.7	0.6	B1
K562-pool54-A-TAGCTT	4582986	4537747	45239	2701090	0.6	1836657	620813	0.34	1836657	338103	0.18	0.7	712696	271909	133735	73.61	56.2011	60.4455	0.694443	1856528	16	scSPLAT	33.3	0.8	0.8	B1
K562-pool54-B-ACTTGA	7687558	7559373	128185	4623916	0.61	2935457	1134936	0.39	2935457	573539	0.2	0.72	1196065	484795	221416	74.13	57.2844	61.3954	0.699596	3211709	16	scSPLAT	35	0.7	0.7	B1
K562-pool54-C-GCCAAT	4041198	3940525	100673	2298905	0.58	1641620	572150	0.35	1641620	273523	0.17	0.69	594074	243208	106994	74.16	57.4923	60.883	0.699713	1619482	16	scSPLAT	34.7	1	1	B1
K562-pool54-D-CGATGT	2958366	2907513	50853	1695967	0.58	1211546	434109	0.36	1211546	210870	0.17	0.69	444372	183128	81852	73.8	57.8152	61.1837	0.696981	1234743	16	scSPLAT	34.9	0.7	0.7	B1
K562-pool54-F-ATCACG	4379838	4285070	94768	2539039	0.59	1746031	657532	0.38	1746031	319316	0.18	0.71	649969	275178	123527	74.4	58.1499	61.3151	0.701733	1894941	16	scSPLAT	38	1.5	1.5	B1
K562-pool54-G-TGACCA	5964402	5934539	29863	3150977	0.53	2783562	664199	0.24	2783562	362459	0.13	0.62	806800	294951	142953	74.4	55.593	60.5612	0.702055	1987103	16	scSPLAT	44	1.1	1.1	B1
K562-pool54-H-CAGATC	5389659	5363430	26229	3063122	0.57	2300308	732706	0.32	2300308	374345	0.16	0.67	785886	310157	145287	74.34	57.6697	61.189	0.702331	2111150	16	scSPLAT	32.9	0.8	0.8	B1
K562-pool54-I-CTTGTA	12219371	12161462	57909	7738207	0.64	4423255	1800355	0.41	4423255	889539	0.2	0.75	2008952	775862	354142	74.04	56.9051	60.1881	0.698991	4843324	16	scSPLAT	33.6	0.6	0.6	B1
K562-pool54-J-GACGAG	2953526	2937491	16035	1739274	0.59	1198217	435251	0.36	1198217	224288	0.19	0.7	444315	183669	85997	74.45	57.8016	61.6581	0.702361	1279033	16	scSPLAT	35	0.8	0.8	B1
K562-pool54-K-AAGGTC	7410111	7384325	25786	4628599	0.63	2755726	1123683	0.41	2755726	577634	0.21	0.74	1188236	477089	224898	74.33	57.5426	61.0657	0.701383	3136714	16	scSPLAT	33	0.7	0.6	B1
K562-pool54-L-TGTAGC	3106023	3076813	29210	1834339	0.6	1242474	450889	0.36	1242474	226262	0.18	0.71	483846	195381	89920	73.62	56.6676	60.2585	0.693749	1357243	16	scSPLAT	34.4	0.9	0.9	B1
K562-pool54-M-TTGGCA	4258929	4201901	57028	2584187	0.62	1617714	609646	0.38	1617714	312693	0.19	0.72	672790	266963	124574	73.97	56.2103	60.1609	0.696473	1906210	16	scSPLAT	35	0.7	0.7	B1
K562-pool54-N-CTACTG	51732003	51535721	196282	33631270	0.65	17904451	7155598	0.4	17904451	4017591	0.22	0.76	8645533	3137996	1534591	74.29	56.1463	61.8038	0.70275	14646089	16	scSPLAT	71.7	0.7	0.7	B1
K562-pool54-O-CATATG	3630153	3561611	68542	2165665	0.61	1395946	504323	0.36	1395946	261121	0.19	0.72	561592	219232	102261	74.07	56.5294	60.8377	0.69872	1501653	16	scSPLAT	32.7	0.8	0.8	B1
K562-pool54-P-GTATAC	7177379	7141989	35390	4472800	0.63	2669189	1043264	0.39	2669189	538264	0.2	0.74	1152894	448365	210246	74.22	57.0229	60.9406	0.700792	2980795	16	scSPLAT	35.8	0.8	0.8	B1
K562-pool54-Q-ACCTTC	3282804	3254694	28110	1949690	0.6	1305004	444695	0.34	1305004	229954	0.18	0.7	508715	193184	90722	73.91	56.5581	60.5478	0.697973	1391391	16	scSPLAT	35.6	0.9	0.8	B1
K562-pool55-A-TAGCTT	5121228	5048227	73001	2662827	0.53	2385400	646501	0.27	2385400	356768	0.15	0.63	625862	252482	130283	76.5	60.9464	63.4824	0.724877	1696518	16	scSPLAT	31.4	0.8	0.7	B1
K562-pool55-B-ACTTGA	4798929	4675999	122930	2575394	0.55	2100605	637092	0.3	2100605	345249	0.16	0.66	599857	247399	123379	76.71	61.1675	64.2638	0.727176	1661196	16	scSPLAT	33.2	0.9	0.9	B1
K562-pool55-C-GCCAAT	5472212	5344138	128074	2997749	0.56	2346389	755330	0.32	2346389	405367	0.17	0.67	701205	290233	144564	76.61	61.5754	64.3375	0.726821	1953573	16	scSPLAT	33.8	1	1	B1
K562-pool55-D-CGATGT	63422	62804	618	41481	0.66	21323	8495	0.4	21323	4430	0.21	0.76	9440	3380	1663	77.24	60.2119	62.4605	0.733798	28870	16	scSPLAT	31.7	1.6	1.7	B1
K562-pool55-F-ATCACG	5938272	5840558	97714	3414527	0.58	2426031	813605	0.34	2426031	464149	0.19	0.69	798665	321024	166616	76.61	60.543	64.1037	0.725868	2205738	16	scSPLAT	32.5	0.8	0.8	B1
K562-pool55-G-TGACCA	5946091	5909253	36838	3505508	0.59	2403745	798175	0.33	2403745	458953	0.19	0.7	800466	316205	165161	77.17	60.384	64.0138	0.730857	2179729	16	scSPLAT	32.5	1	1	B1
K562-pool55-H-CAGATC	7501439	7471539	29900	4322129	0.58	3149410	1087325	0.35	3149410	617969	0.2	0.69	978773	409597	213698	77.35	62.3298	65.4193	0.734203	2732338	16	scSPLAT	32.3	0.7	0.6	B1
K562-pool55-I-CTTGTA	12153693	12098725	54968	7353683	0.61	4745042	1740214	0.37	4745042	941978	0.2	0.72	1678391	679511	338671	77.18	60.9524	64.0468	0.731307	4288267	16	scSPLAT	31.8	0.7	0.7	B1
K562-pool55-J-GACGAG	5362201	5341496	20705	3177676	0.59	2163820	859310	0.4	2163820	430028	0.2	0.72	732814	323534	156017	76.94	62.3496	63.7193	0.728596	2159027	16	scSPLAT	31.9	0.7	0.6	B1
K562-pool55-K-AAGGTC	6079168	6058925	20243	3620755	0.6	2438170	929695	0.38	2438170	474373	0.19	0.71	840741	357224	174612	76.78	61.5762	63.1933	0.726841	2407677	16	scSPLAT	35.5	0.7	0.6	B1
K562-pool55-L-TGTAGC	3964297	3934906	29391	2291360	0.58	1643546	576769	0.35	1643546	310518	0.19	0.7	536933	225748	112651	76.57	60.8599	63.7216	0.724621	1563144	16	scSPLAT	32.5	0.7	0.7	B1
K562-pool55-M-TTGGCA	4977870	4860667	117203	2814477	0.58	2046190	669190	0.33	2046190	374596	0.18	0.69	660339	266134	136589	76.54	60.2304	63.537	0.724471	1848897	16	scSPLAT	33.4	0.7	0.7	B1
K562-pool55-N-CTACTG	10751898	10671290	80608	6603378	0.62	4067912	1539868	0.38	4067912	875988	0.22	0.73	1512167	602147	310708	77.1	60.8968	64.5307	0.731128	3997957	16	scSPLAT	34.5	0.9	1	B1
K562-pool55-O-CATATG	6303761	6237420	66341	3640929	0.58	2596491	909045	0.35	2596491	480316	0.18	0.7	835626	350283	171027	77.05	61.4669	64.3936	0.730247	2289602	16	scSPLAT	33.7	0.7	0.7	B1
K562-pool55-P-GTATAC	5757477	5732231	25246	3349609	0.58	2382622	778692	0.33	2382622	441435	0.19	0.69	771905	305865	158396	76.96	60.721	64.1181	0.729489	2117608	16	scSPLAT	31.5	0.6	0.6	B1
K562-pool55-Q-ACCTTC	9949453	9889518	59935	6025761	0.61	3863757	1428404	0.37	3863757	789229	0.2	0.72	1411571	560529	287077	76.57	60.7584	63.6256	0.725941	3803873	16	scSPLAT	33.6	0.6	0.6	B1
K562-pool58-A-TAGCTT	7774011	7506324	267687	4507634	0.6	2998690	933655	0.31	2998690	605501	0.2	0.7	1019744	381518	218280	77.38	59.1372	63.9505	0.732165	2346217	16	scSPLAT	32.2	0.7	0.7	B1
K562-pool58-B-ACTTGA	5154205	4809636	344569	2752517	0.57	2057119	683073	0.33	2057119	403010	0.2	0.69	622437	262966	139660	77.39	61.5025	65.3459	0.732959	1545343	16	scSPLAT	32.8	1.1	0.9	B1
K562-pool58-C-GCCAAT	3394364	3158153	236211	1802528	0.57	1355625	411165	0.3	1355625	240575	0.18	0.67	406573	163174	85482	77.44	60.3142	64.4682	0.733025	1028949	16	scSPLAT	32.3	0.8	0.8	B1
K562-pool58-D-CGATGT	2976556	2800123	176433	1636065	0.58	1164058	377796	0.32	1164058	223194	0.19	0.69	368582	147931	78986	77.47	60.8437	64.6111	0.733802	943102	16	scSPLAT	32.7	0.8	0.7	B1
K562-pool58-F-ATCACG	5933656	5805304	128352	3365126	0.58	2440178	779441	0.32	2440178	454683	0.19	0.69	751209	306510	160609	77.68	60.6757	64.677	0.735103	1811874	16	scSPLAT	32.9	1	0.9	B1
K562-pool58-G-TGACCA	4514980	4421574	93406	2692835	0.61	1728739	559108	0.32	1728739	345162	0.2	0.71	600058	229185	124361	77.72	59.0088	63.9703	0.734897	1421906	16	scSPLAT	34.1	1.2	1.2	B1
K562-pool58-H-CAGATC	4076469	4028071	48398	2369133	0.59	1658938	541691	0.33	1658938	325037	0.2	0.7	528164	211181	114460	77.71	61.0145	64.7855	0.736143	1337448	16	scSPLAT	33.3	0.8	0.7	B1
K562-pool58-I-CTTGTA	3407529	3326042	81487	2014567	0.61	1311475	434029	0.33	1311475	253158	0.19	0.71	451479	174247	92190	77.59	59.8536	63.584	0.734278	1078435	16	scSPLAT	34.6	1.6	1.4	B1
K562-pool58-J-GACGAG	2929916	2834394	95522	1651477	0.58	1182917	401183	0.34	1182917	231541	0.2	0.69	369734	155236	81608	77.61	61.3054	64.7544	0.734446	975937	16	scSPLAT	33.4	0.8	0.7	B1
K562-pool58-K-AAGGTC	4416071	4320965	95106	2585389	0.6	1735576	605015	0.35	1735576	377805	0.22	0.71	578621	236077	132037	77.62	60.98	65.0515	0.734675	1551278	16	scSPLAT	36	0.9	0.8	B1
K562-pool58-L-TGTAGC	2590731	2503457	87274	1429181	0.57	1074276	330239	0.31	1074276	195334	0.18	0.68	325805	131526	70454	77.2	60.1725	63.9345	0.729999	842688	16	scSPLAT	33.5	0.9	0.8	B1
K562-pool58-M-TTGGCA	5821286	5681868	139418	3392674	0.6	2289194	752729	0.33	2289194	460032	0.2	0.7	767009	302671	165217	77.39	59.7902	64.0862	0.731861	1842409	16	scSPLAT	33.3	0.8	0.8	B1
K562-pool58-N-CTACTG	5119110	4996271	122839	2960213	0.59	2036058	644961	0.32	2036058	386182	0.19	0.7	664485	258705	138484	77.55	59.8883	64.1402	0.734007	1592633	16	scSPLAT	33	1.1	1	B1
K562-pool58-O-CATATG	4749456	4605455	144001	2756161	0.6	1849294	643559	0.35	1849294	378001	0.2	0.71	619842	254494	133612	77.51	60.4552	64.653	0.733186	1648985	16	scSPLAT	37.5	1.1	1	B1
K562-pool58-P-GTATAC	3746902	3705060	41842	2195766	0.59	1509294	508059	0.34	1509294	309938	0.21	0.7	488970	198299	107571	77.73	60.9693	65.2927	0.736263	1320541	16	scSPLAT	35.9	1.6	1.6	B1
K562-pool58-Q-ACCTTC	8088279	7995193	93086	4978156	0.62	3017037	1043337	0.35	3017037	668035	0.22	0.73	1129096	422631	238941	77.32	59.4924	64.2328	0.732318	2658270	16	scSPLAT	32.5	0.8	0.7	B1
K562-pool59-A-TAGCTT	4246077	4143850	102227	2514379	0.61	1629471	477115	0.29	1629471	327713	0.2	0.7	647667	213886	129616	74.24	55.171	60.4483	0.701384	1432922	16	scSPLAT	33.6	0.8	0.8	B1
K562-pool59-B-ACTTGA	3266220	3036085	230135	1791671	0.59	1244414	364258	0.29	1244414	235213	0.19	0.69	453356	159830	89971	74.7	56.1218	61.7491	0.705933	1052340	16	scSPLAT	33.2	0.8	0.7	B1
K562-pool59-C-GCCAAT	3047804	2863881	183923	1728577	0.6	1135304	339071	0.3	1135304	211737	0.19	0.7	436639	149837	82564	74.74	55.81	61.0063	0.706482	1021229	16	scSPLAT	32.8	0.8	0.7	B1
K562-pool59-D-CGATGT	3646854	3480805	166049	2038179	0.59	1442626	478937	0.33	1442626	276923	0.19	0.69	522797	200014	105197	74.35	58.2379	62.0122	0.703652	1337113	16	scSPLAT	36.7	1	0.9	B1
K562-pool59-F-ATCACG	8531453	8411288	120165	5026193	0.6	3385095	1200500	0.35	3385095	718470	0.21	0.71	1278717	499438	272064	74.56	58.3975	62.1334	0.704799	3002591	16	scSPLAT	33.8	0.9	0.8	B1
K562-pool59-G-TGACCA	4745892	4686410	59482	2867053	0.61	1819357	544795	0.3	1819357	351358	0.19	0.71	721927	243553	138012	74.82	55.2946	60.7206	0.706768	1617189	16	scSPLAT	34.9	2.2	2.1	B1
K562-pool59-H-CAGATC	3332354	3289878	42476	1984068	0.6	1305810	414831	0.32	1305810	257695	0.2	0.71	497330	177434	98424	74.93	57.2274	61.8082	0.708955	1209228	16	scSPLAT	35.2	0.8	0.7	B1
K562-pool59-I-CTTGTA	8256078	8165343	90735	5163841	0.63	3001502	1013572	0.34	3001502	621427	0.21	0.73	1306889	446857	244672	74.69	55.9127	60.6276	0.706065	2899421	16	scSPLAT	34	1.8	1.5	B1
K562-pool59-J-GACGAG	3559535	3469491	90044	2122972	0.61	1346519	480839	0.36	1346519	297350	0.22	0.72	538812	203411	111936	74.62	57.6967	62.3555	0.70558	1413337	16	scSPLAT	35.2	1	1	B1
K562-pool59-K-AAGGTC	3025213	2952499	72714	1724782	0.58	1227717	362081	0.29	1227717	233523	0.19	0.69	438373	156420	88791	74.58	56.7997	61.9776	0.705401	1079654	16	scSPLAT	33.8	1	0.9	B1
K562-pool59-L-TGTAGC	2304858	2248597	56261	1365739	0.61	882858	293537	0.33	882858	180267	0.2	0.71	354954	128481	70872	74.01	56.23	60.685	0.698671	884916	16	scSPLAT	33.3	1.3	1	B1
K562-pool59-M-TTGGCA	3492889	3399314	93575	1988130	0.58	1411184	420331	0.3	1411184	258972	0.18	0.68	513890	185649	102172	74.15	55.8347	60.5473	0.699445	1291882	16	scSPLAT	32.7	1	1	B1
K562-pool59-N-CTACTG	4852531	4758173	94358	2927930	0.62	1830243	644103	0.35	1830243	384928	0.21	0.72	742580	276849	148071	74.64	57.0179	61.533	0.70495	1933653	16	scSPLAT	37.5	1.7	1.4	B1
K562-pool59-O-CATATG	5614113	5482866	131247	3297644	0.6	2185222	736234	0.34	2185222	422443	0.19	0.71	838091	317225	163577	74.59	56.9125	61.2783	0.70404	2239326	16	scSPLAT	36.8	0.8	0.7	B1
K562-pool59-P-GTATAC	4441942	4397827	44115	2658154	0.6	1739673	552243	0.32	1739673	333623	0.19	0.71	672828	239690	129272	74.69	56.597	61.2521	0.706043	1667916	16	scSPLAT	34.2	1.1	1	B1
K562-pool59-Q-ACCTTC	3850014	3794141	55873	2258773	0.6	1535368	452841	0.29	1535368	288349	0.19	0.69	576544	198948	111402	74.48	56.0667	61.3656	0.704365	1402259	16	scSPLAT	34	1.1	0.9	B1
K562-pool61-A-TAGCTT	2702369	2552544	149825	1516081	0.59	1036463	353811	0.34	1036463	194954	0.19	0.7	670070	207666	107546	55.8	41.306	44.8352	0.52283	1695496	16	scSPLAT	33.9	0.8	0.7	B1
K562-pool61-B-ACTTGA	5907465	5373365	534100	3279213	0.61	2094152	745640	0.36	2094152	434477	0.21	0.72	1446135	437122	236246	55.9	41.3763	45.6252	0.524704	3540093	16	scSPLAT	33.5	0.7	0.6	B1
K562-pool61-C-GCCAAT	3541774	3049985	491789	1832924	0.6	1217061	396521	0.33	1217061	226978	0.19	0.7	808987	235669	124521	55.86	40.5658	45.1396	0.524033	1967476	16	scSPLAT	31.8	0.8	0.7	B1
K562-pool61-D-CGATGT	4014995	3675387	339608	2239632	0.61	1435755	565082	0.39	1435755	279500	0.19	0.72	987761	326282	153519	55.9	42.2594	45.0737	0.52417	2556567	16	scSPLAT	34.9	0.6	0.6	B1
K562-pool61-F-ATCACG	3373984	3268647	105337	1996873	0.61	1271774	438668	0.34	1271774	254869	0.2	0.72	876183	260199	139713	56.12	40.6843	45.1826	0.525688	2154801	16	scSPLAT	32.6	1	1	B1
K562-pool61-G-TGACCA	3306366	3228801	77565	1979249	0.61	1249552	423976	0.34	1249552	233148	0.19	0.71	869131	254852	129556	56.09	39.89	44.4319	0.524521	2121115	16	scSPLAT	32.3	1.5		B1
K562-pool61-H-CAGATC	2826080	2772839	53241	1684788	0.61	1088051	403133	0.37	1088051	225917	0.21	0.72	737487	233718	122419	56.23	42.0246	45.8124	0.527355	1905777	16	scSPLAT	35.1	0.9	0.8	B1
K562-pool61-I-CTTGTA	3232445	3112581	119864	1904055	0.61	1208526	426147	0.35	1208526	221849	0.18	0.72	832677	252943	123246	56.27	40.6442	44.4464	0.526316	2094913	16	scSPLAT	33.3	1.4	1.5	B1
K562-pool61-J-GACGAG	2014110	1918550	95560	1132071	0.59	786479	289695	0.37	786479	158889	0.2	0.71	499020	168136	86468	55.92	41.961	45.5811	0.52322	1449987	16	scSPLAT	36.6	1	0.9	B1
K562-pool61-K-AAGGTC	2182978	2060319	122659	1222467	0.59	837852	282373	0.34	837852	163536	0.2	0.7	542234	165779	89438	55.64	41.2908	45.3102	0.52202	1412026	16	scSPLAT	31	0.8	0.7	B1
K562-pool61-L-TGTAGC	1736402	1639731	96671	969277	0.59	670454	229065	0.34	670454	125826	0.19	0.7	431390	135907	69393	55.49	40.669	44.8511	0.519177	1136781	16	scSPLAT	31.7	1.1	1	B1
K562-pool61-M-TTGGCA	3096139	2956853	139286	1766090	0.6	1190763	418399	0.35	1190763	222129	0.19	0.71	783489	247454	123114	55.64	40.8569	44.5754	0.520465	2003540	16	scSPLAT	33.9	0.9	0.8	B1
K562-pool61-N-CTACTG	3493730	3303773	189957	1988470	0.6	1315303	477692	0.36	1315303	255533	0.19	0.71	874312	278430	139344	56.03	41.7135	45.4693	0.525264	2229342	16	scSPLAT	33.2	1.6	1.5	B1
K562-pool61-O-CATATG	2966868	2698157	268711	1611111	0.6	1087046	381241	0.35	1087046	198851	0.18	0.7	708050	224802	109327	56.05	41.0341	45.0206	0.52438	1854858	16	scSPLAT	32.7	0.9	0.9	B1
K562-pool61-P-GTATAC	3941101	3875786	65315	2401870	0.62	1473916	561509	0.38	1473916	313542	0.21	0.73	1052333	330940	170811	56.19	41.0624	45.5227	0.525749	2786753	16	scSPLAT	35.6	0.9	0.8	B1
K562-pool61-Q-ACCTTC	2287070	2236307	50763	1318803	0.59	917504	287426	0.31	917504	175429	0.19	0.69	583746	170812	95407	55.74	40.5718	45.615	0.522936	1519785	16	scSPLAT	35	2.2	2.3	B1
K562-pool62-A-TAGCTT	7886341	7708466	177875	4727188	0.61	2981278	1017168	0.34	2981278	600148	0.2	0.72	1995396	583028	322458	57.79	42.6814	46.2703	0.542772	4781348	16	scSPLAT	33.9	0.8	0.7	B1
K562-pool62-B-ACTTGA	6213967	5606515	607452	3307851	0.59	2298664	771399	0.34	2298664	425744	0.19	0.7	1391036	434811	226512	57.95	43.6335	46.7962	0.544426	3556166	16	scSPLAT	36.5	0.9	0.8	B1
K562-pool62-C-GCCAAT	8027512	7523343	504169	4523057	0.6	3000286	1019866	0.34	3000286	547522	0.18	0.71	1909007	581060	294912	57.79	43.0258	46.137	0.54273	4591529	16	scSPLAT	33.5	0.8	0.7	B1
K562-pool62-D-CGATGT	3760992	3375282	385710	1959433	0.58	1415849	460815	0.33	1415849	240467	0.17	0.68	824104	258958	128470	57.94	43.8043	46.5767	0.544659	2077623	16	scSPLAT	32.7	1.1	0.9	B1
K562-pool62-F-ATCACG	4782310	4675814	106496	2886976	0.62	1788838	642682	0.36	1788838	360283	0.2	0.72	1207648	367898	193458	58.17	42.7558	46.3039	0.545236	3105340	16	scSPLAT	36	1.4	1.3	B1
K562-pool62-G-TGACCA	3736069	3660390	75679	2277387	0.62	1383003	459152	0.33	1383003	262887	0.19	0.72	953017	268803	142882	58.15	41.4566	45.6492	0.545012	2280238	16	scSPLAT	33.4	1.5	1.5	B1
K562-pool62-H-CAGATC	6575544	6497979	77565	4108667	0.63	2389312	914334	0.38	2389312	527645	0.22	0.74	1722349	520436	281748	58.08	43.0803	46.6028	0.545182	4190859	16	scSPLAT	31.3	0.9	0.8	B1
K562-pool62-I-CTTGTA	376933	287802	89131	27301	0.09	260501	4825	0.02	260501	2860	0.01	0.11	11036	2757	1510	59.58	42.8779	47.2028	0.562596	23471	16	scSPLAT	58.1	48.2	49.2	B1
K562-pool62-J-GACGAG	5331096	5183274	147822	3212145	0.62	1971129	734101	0.37	1971129	420265	0.21	0.73	1346231	415869	224669	58.09	43.3499	46.5421	0.544999	3383810	16	scSPLAT	32.8	0.9	0.8	B1
K562-pool62-K-AAGGTC	5037766	4915492	122274	3043735	0.62	1871757	663114	0.35	1871757	389846	0.21	0.73	1274594	377968	208602	58.12	43.0012	46.4913	0.545691	3247472	16	scSPLAT	35.8	0.9	0.8	B1
K562-pool62-L-TGTAGC	2085656	1972547	113109	1158780	0.59	813767	259678	0.32	813767	144520	0.18	0.69	492114	150207	78819	57.53	42.1564	45.4615	0.538612	1298076	16	scSPLAT	33.8	1	0.9	B1
K562-pool62-M-TTGGCA	3936474	3803147	133327	2363834	0.62	1439313	455742	0.32	1439313	281597	0.2	0.72	996860	267835	152480	57.83	41.231	45.852	0.54302	2332733	16	scSPLAT	32.2	0.8	0.8	B1
K562-pool62-N-CTACTG	4917620	3881036	1036584	2355438	0.61	1525598	518791	0.34	1525598	285060	0.19	0.71	990922	297720	153623	57.93	42.6127	46.1085	0.543484	2513520	16	scSPLAT	33.9	1.1	1.1	B1
K562-pool62-O-CATATG	4806175	4568743	237432	2768755	0.61	1799988	580058	0.32	1799988	327875	0.18	0.71	1163133	336629	177337	57.99	41.9663	45.9132	0.543856	2821981	16	scSPLAT	32.8	0.9	0.9	B1
K562-pool62-P-GTATAC	4492710	4389777	102933	2720930	0.62	1668847	557824	0.33	1668847	325514	0.2	0.72	1138966	324908	174882	58.14	41.7545	46.2753	0.545329	2756836	16	scSPLAT	33.2	0.8	0.8	B1
K562-pool62-Q-ACCTTC	5833890	5765100	68790	3639650	0.63	2125450	699632	0.33	2125450	438009	0.21	0.73	1537413	409910	236901	57.76	41.4107	45.9141	0.54279	3684264	16	scSPLAT	34.4	1.1	1	B1
K562-pool70-S1-A-TAGCTT	2698667	2089723	608944	269310	0.13	1820413	36967	0.02	1820413	33784	0.02	0.15	54446	15977	12069	79.79	56.7881	64.276	0.75742	86053	16	scSPLAT	70.4	10	10.7	B2
K562-pool70-S1-B-ACTTGA	22162823	19816577	2346246	150567	0.01	19666010	26056	0	19666010	25252	0	0.01	29868	10713	7711	80.16	58.8847	69.4638	0.760783	45238	16	scSPLAT	83.5	32.1	32.5	B2
K562-pool70-S1-C-GCCAAT	27249950	25405245	1844705	16080075	0.63	9325170	2572716	0.28	9325170	1699942	0.18	0.72	3029259	964395	568219	81.16	62.5151	66.5747	0.775859	5902064	16	scSPLAT	33.6	1	0.9	B2
K562-pool70-S1-D-CGATGT	24597004	23372059	1224945	14962024	0.64	8410035	2518074	0.3	8410035	1562909	0.19	0.73	2865387	931783	534027	80.85	62.9962	65.8317	0.772557	5823549	16	scSPLAT	33.8	1.1	1.1	B2
K562-pool70-S1-F-ATCACG	33959003	33274431	684572	21653509	0.65	11620922	3570646	0.31	11620922	2334438	0.2	0.74	4075573	1328448	788804	81.18	62.7953	66.2103	0.775285	7779533	16	scSPLAT	34.4	1.8	1.9	B2
K562-pool70-S1-G-TGACCA	57237039	56096018	1141021	37978223	0.68	18117795	5860546	0.32	18117795	3942033	0.22	0.76	7146718	2225050	1351810	81.18	62.0334	65.7082	0.775567	11728531	16	scSPLAT	34.1	1.5	1.5	B2
K562-pool70-S1-H-CAGATC	30997744	30824113	173631	20533841	0.67	10290272	3294725	0.32	10290272	2221279	0.22	0.76	3880015	1231939	745080	81.1	62.6089	66.4572	0.775161	7720191	16	scSPLAT	35.7	2.4	2.4	B2
K562-pool70-S1-I-CTTGTA	34733276	34091696	641580	22519104	0.66	11572592	3542961	0.31	11572592	2332930	0.2	0.75	4282827	1334654	799336	80.98	62.3296	65.7374	0.774016	8044690	16	scSPLAT	34.3	1.6	1.6	B2
K562-pool70-S1-J-GACGAG	29670737	29159132	511605	19000047	0.65	10159085	3362071	0.33	10159085	2283141	0.22	0.75	3570069	1212501	732783	81.21	63.9359	67.9051	0.77621	7400400	16	scSPLAT	36.1	1.3	1.3	B2
K562-pool70-S1-K-AAGGTC	26464013	26090531	373482	16929270	0.65	9161261	2692217	0.29	9161261	1955692	0.21	0.74	3211791	1000960	640069	81.03	62.8206	67.2715	0.775095	6215161	16	scSPLAT	32	1	0.9	B2
K562-pool70-S1-L-TGTAGC	15971010	15620950	350060	9715479	0.62	5905471	1635035	0.28	5905471	1141565	0.19	0.71	1867896	597960	376018	80.77	63.4283	67.0613	0.772506	3975886	16	scSPLAT	33.9	1.1	1.1	B2
K562-pool70-S1-M-TTGGCA	25590902	25179013	411889	16367300	0.65	8811713	2549842	0.29	8811713	1846787	0.21	0.74	3140983	959265	631690	80.81	62.3794	65.7954	0.772108	6069346	16	scSPLAT	34.9	1	0.9	B2
K562-pool70-S1-N-CTACTG	25851479	25175404	676075	16211466	0.64	8963938	2646510	0.3	8963938	1772721	0.2	0.73	3075740	976045	588315	81.03	63.1196	66.8136	0.775088	5965261	16	scSPLAT	33.7	2	1.9	B2
K562-pool70-S1-O-CATATG	28211834	27405463	806371	17811656	0.65	9593807	2908840	0.3	9593807	1949070	0.2	0.74	3406577	1087267	646167	80.87	62.622	66.848	0.773264	6612556	16	scSPLAT	34	1.2	1.2	B2
K562-pool70-S1-P-GTATAC	26751150	26532537	218613	17471265	0.66	9061272	2743727	0.3	9061272	1955198	0.22	0.75	3302280	1021897	641883	81.1	62.7554	67.1708	0.776003	6378606	16	scSPLAT	34.4	1	1	B2
K562-pool70-S1-Q-ACCTTC	26237994	25287644	950350	15433107	0.61	9854537	2467863	0.25	9854537	1771632	0.18	0.69	2929504	905003	572901	81.02	63.3286	67.6628	0.775962	5690519	16	scSPLAT	32.1	1	0.9	B2
K562-pool71-S2-A-TAGCTT	31343736	30835784	507952	19974747	0.65	10861037	2982201	0.27	10861037	2078979	0.19	0.73	3479051	1060908	701517	82.58	64.4256	66.2569	0.790642	6493561	16	scSPLAT	36.2	3.7	3.8	B2
K562-pool71-S2-B-ACTTGA	48888205	46276801	2611404	30299258	0.65	15977543	4987430	0.31	15977543	3271792	0.2	0.74	5155293	1729881	1033643	82.99	65.3153	68.4076	0.794628	9551195	16	scSPLAT	35.3	0.8	0.8	B2
K562-pool71-S2-C-GCCAAT	46453305	43653418	2799887	27866835	0.64	15786583	4578312	0.29	15786583	3007966	0.19	0.73	4791410	1585124	952954	82.81	65.3779	68.3195	0.793262	8845455	16	scSPLAT	34.5	0.9	0.9	B2
K562-pool71-S2-D-CGATGT	28965459	27643844	1321615	17456638	0.63	10187206	3007284	0.3	10187206	1827585	0.18	0.72	3046010	1034049	595525	82.55	65.6152	67.4146	0.790253	6226380	16	scSPLAT	35	0.9	0.9	B2
K562-pool71-S2-F-ATCACG	49872542	49135387	737155	31506621	0.64	17628766	5200313	0.29	17628766	3395559	0.19	0.73	5355564	1800508	1082488	83	65.3769	68.1205	0.794562	9830806	16	scSPLAT	33.9	1.6	1.5	B2
K562-pool71-S2-G-TGACCA	62236327	60603261	1633066	40754626	0.67	19848635	6437743	0.32	19848635	4287872	0.22	0.76	6954973	2260341	1380196	82.93	64.8892	67.8119	0.794183	11729551	16	scSPLAT	34.7	1.7	1.7	B2
K562-pool71-S2-H-CAGATC	34982324	34556680	425644	22754640	0.66	11802040	3696290	0.31	11802040	2522926	0.21	0.75	3918472	1270323	793738	82.78	65.6325	68.5392	0.79352	7475176	16	scSPLAT	33.5	1.1	1	B2
K562-pool71-S2-I-CTTGTA	32134167	31551163	583004	20345875	0.64	11205288	3170098	0.28	11205288	2121814	0.19	0.73	3524580	1112709	688245	82.68	64.8999	67.564	0.792278	6588215	16	scSPLAT	34.6	2	2	B2
K562-pool71-S2-J-GACGAG	28160543	27823158	337385	15256055	0.55	12567103	2503518	0.2	12567103	1636762	0.13	0.62	2602450	869972	528812	82.94	65.2502	67.6934	0.793712	5453136	16	scSPLAT	34	1.1	1.1	B2
K562-pool71-S2-K-AAGGTC	33100837	32633715	467122	20916853	0.64	11716862	3342186	0.29	11716862	2260763	0.19	0.73	3598013	1169840	728173	82.8	64.9979	67.7913	0.792758	7020633	16	scSPLAT	33.2	0.9	0.9	B2
K562-pool71-S2-L-TGTAGC	22453769	22168857	284912	14628708	0.66	7540149	2283938	0.3	7540149	1526025	0.2	0.75	2543136	805721	502725	82.62	64.7223	67.058	0.791114	5123381	16	scSPLAT	34.6	1.1	1.1	B2
K562-pool71-S2-M-TTGGCA	42417009	42068692	348317	28044719	0.67	14023973	4451358	0.32	14023973	2992146	0.21	0.76	4888624	1582721	1012819	82.57	64.4443	66.1508	0.789109	9226495	16	scSPLAT	36	0.9	0.9	B2
K562-pool71-S2-N-CTACTG	3404481	2802103	602378	399957	0.14	2402146	36490	0.02	2402146	29976	0.01	0.15	61978	14238	10004	84.5	60.9811	66.6311	0.815146	97203	16	scSPLAT	82.6	61	61.4	B2
K562-pool71-S2-O-CATATG	45793933	44842596	951337	30169765	0.67	14672831	5003573	0.34	14672831	3095614	0.21	0.76	5246654	1756082	1010403	82.61	64.9035	67.3617	0.79061	9717894	16	scSPLAT	38.9	1.1	1.1	B2
K562-pool71-S2-P-GTATAC	32166725	31894898	271827	21318404	0.67	10576494	3227576	0.31	10576494	2167494	0.2	0.75	3668371	1148437	704583	82.79	64.418	67.4934	0.793311	6955917	16	scSPLAT	31.9	0.9	0.8	B2
K562-pool71-S2-Q-ACCTTC	31430304	29880632	1549672	19410876	0.65	10469756	2965774	0.28	10469756	2065214	0.2	0.73	3349769	1039610	658288	82.74	64.9464	68.1256	0.793483	6389817	16	scSPLAT	30.1	0.9	0.9	B2
K562-pool72-S3-A-TAGCTT	35913377	35387149	526228	24211806	0.68	11175343	3204754	0.29	11175343	2551710	0.23	0.77	6354356	1412289	1047587	73.76	55.9315	58.9459	0.705881	10288604	16	scSPLAT	32.9	0.9	0.8	B2
K562-pool72-S3-B-ACTTGA	34717742	32990264	1727478	22038358	0.67	10951906	3547490	0.32	10951906	2426132	0.22	0.76	5684400	1472796	953267	74.21	58.4838	60.7088	0.710464	10098061	16	scSPLAT	32.5	1	1	B2
K562-pool72-S3-C-GCCAAT	29080081	27445039	1635042	18164113	0.66	9280926	2743113	0.3	9280926	1945171	0.21	0.75	4704234	1159702	769646	74.1	57.7231	60.4331	0.709721	8451100	16	scSPLAT	34.6	1	0.9	B2
K562-pool72-S3-D-CGATGT	17173889	16192924	980965	10435903	0.64	5757021	1729744	0.3	5757021	1097914	0.19	0.73	2676035	710861	438184	74.36	58.9037	60.09	0.71161	5504440	16	scSPLAT	34.7	1.2	1.1	B2
K562-pool72-S3-F-ATCACG	21913687	21473411	440276	14287130	0.67	7186281	2268635	0.32	7186281	1533917	0.21	0.75	3752977	959960	620148	73.73	57.6856	59.5712	0.705186	7403178	16	scSPLAT	35.8	1.6	1.6	B2
K562-pool72-S3-G-TGACCA	28865274	28421148	444126	19440589	0.68	8980559	2891537	0.32	8980559	2079837	0.23	0.77	4964096	1227420	826044	74.47	57.5514	60.2842	0.712536	9232761	16	scSPLAT	35.2	1.6	1.6	B2
K562-pool72-S3-H-CAGATC	17942949	17549588	393361	11702272	0.67	5847316	1848159	0.32	5847316	1301678	0.22	0.76	2987941	763897	509487	74.47	58.6671	60.8598	0.713083	6019638	16	scSPLAT	32.5	1	1	B2
K562-pool72-S3-I-CTTGTA	15546041	15222718	323323	9928246	0.65	5294472	1486418	0.28	5294472	1029504	0.19	0.73	2546052	627305	412957	74.36	57.798	59.8887	0.711808	5152801	16	scSPLAT	35.7	1.9	1.9	B2
K562-pool72-S3-J-GACGAG	8500381	8268746	231635	5030869	0.61	3237877	862193	0.27	3237877	606183	0.19	0.7	1290896	349264	232320	74.34	59.4915	61.6772	0.711893	2895419	16	scSPLAT	36.2	4.7	4.9	B2
K562-pool72-S3-K-AAGGTC	22713540	22494290	219250	14757517	0.66	7736773	2318184	0.3	7736773	1760547	0.23	0.75	3895834	979269	687690	73.6	57.7572	60.9398	0.704676	7823951	16	scSPLAT	38	1.1	1.1	B2
K562-pool72-S3-L-TGTAGC	25003994	24787972	216022	16949338	0.68	7838634	2404790	0.31	7838634	1888630	0.24	0.77	4452809	1031241	750828	73.73	57.1172	60.245	0.706494	7955190	16	scSPLAT	35.1	0.9	0.8	B2
K562-pool72-S3-M-TTGGCA	18918564	18691561	227003	12443626	0.67	6247935	1835878	0.29	6247935	1402213	0.22	0.75	3309183	790028	561688	73.41	56.9674	59.9434	0.702781	6542558	16	scSPLAT	34.8	1	1	B2
K562-pool72-S3-N-CTACTG	14066279	13739533	326746	8626418	0.63	5113115	1280326	0.25	5113115	922544	0.18	0.71	2206813	536755	361174	74.42	58.0768	60.8509	0.713301	4260429	16	scSPLAT	31.5	2	2	B2
K562-pool72-S3-O-CATATG	15471609	15034419	437190	9933702	0.66	5100717	1550125	0.3	5100717	1058662	0.21	0.75	2566348	651391	420956	74.17	57.9782	60.2377	0.709891	5148664	16	scSPLAT	33	1.2	1.2	B2
K562-pool72-S3-P-GTATAC	27213502	27068430	145072	18777846	0.69	8290584	2641204	0.32	8290584	2000940	0.24	0.78	4899988	1145991	805826	73.91	56.611	59.7277	0.707438	8857992	16	scSPLAT	36.7	0.9	0.8	B2
K562-pool72-S3-Q-ACCTTC	13828944	13489208	339736	8756658	0.65	4732550	1314454	0.28	4732550	985172	0.21	0.73	2284313	552927	385935	73.91	57.9349	60.8258	0.708476	4705020	16	scSPLAT	34	0.9	0.9	B2
K562-pool73-S4-A-TAGCTT	56270499	54517704	1752795	33729433	0.62	20788271	5382660	0.26	20788271	3698378	0.18	0.7	5161610	1674650	1076952	84.7	68.8885	70.8807	0.815157	9489103	16	scSPLAT	35	0.9	0.9	B2
K562-pool73-S4-B-ACTTGA	70808003	66527572	4280431	43877679	0.66	22649893	6774361	0.3	22649893	4563649	0.2	0.74	6550242	2111838	1315382	85.07	68.826	71.1772	0.8193	11126892	16	scSPLAT	34.6	0.9	0.8	B2
K562-pool73-S4-C-GCCAAT	36619964	31870765	4749199	20020892	0.63	11849873	2818123	0.24	11849873	2019464	0.17	0.7	3003303	902351	590614	85	67.9806	70.7542	0.819125	5507313	16	scSPLAT	33.2	1	0.9	B2
K562-pool73-S4-D-CGATGT	48032911	45140184	2892727	29592824	0.66	15547360	4711455	0.3	15547360	2984069	0.19	0.74	4454450	1454062	875403	84.95	69.1377	70.6652	0.818069	8502221	16	scSPLAT	35.2	0.9	0.9	B2
K562-pool73-S4-F-ATCACG	44775194	44193616	581578	25773581	0.58	18420035	3600574	0.2	18420035	2564198	0.14	0.65	3817246	1161467	755223	85.19	67.7422	70.5486	0.820469	7039968	16	scSPLAT	32.7	2.4	2.4	B2
K562-pool73-S4-G-TGACCA	68488282	67437781	1050501	45488042	0.67	21949739	6544367	0.3	21949739	4601591	0.21	0.76	6758169	2101086	1353681	85.14	67.8949	70.5826	0.819668	11341769	16	scSPLAT	36	1.7	1.7	B2
K562-pool73-S4-H-CAGATC	30315564	29721979	593585	19187918	0.65	10534061	2879806	0.27	10534061	2051224	0.19	0.73	2863663	898040	590167	85.08	68.8166	71.2306	0.819566	5578673	16	scSPLAT	34.1	1.2	1.2	B2
K562-pool73-S4-I-CTTGTA	40664635	39495108	1169527	25486784	0.65	14008324	3566418	0.25	14008324	2505785	0.18	0.72	3807226	1150928	744037	85.06	67.7287	70.3081	0.819316	7101569	16	scSPLAT	32.4	1.9	1.9	B2
K562-pool73-S4-J-GACGAG	33649730	32742062	907668	21510534	0.66	11231528	3260464	0.29	11231528	2216106	0.2	0.74	3218429	1030879	655198	85.04	68.3826	70.435	0.818265	6430814	16	scSPLAT	33.4	1.1	1.1	B2
K562-pool73-S4-K-AAGGTC	34954957	34102895	852062	22334691	0.65	11768204	3283700	0.28	11768204	2274718	0.19	0.74	3364441	1049925	679089	84.94	68.0262	70.1466	0.817394	6551888	16	scSPLAT	34.2	0.9	0.9	B2
K562-pool73-S4-L-TGTAGC	39705639	38554148	1151491	25742532	0.67	12811616	3489490	0.27	12811616	2588523	0.2	0.75	3889656	1134266	781438	84.89	67.4948	69.8124	0.817559	6935007	16	scSPLAT	31.9	0.9	0.9	B2
K562-pool73-S4-M-TTGGCA	33609942	32666501	943441	21448824	0.66	11217677	3143141	0.28	11217677	2169314	0.19	0.74	3240552	1010101	649498	84.89	67.8634	70.0602	0.816894	6313373	16	scSPLAT	33.9	1.2	1.2	B2
K562-pool73-S4-N-CTACTG	69830461	68484811	1345650	47054518	0.69	21430293	6753392	0.32	21430293	4616021	0.22	0.77	7033603	2170231	1367809	85.05	67.8646	70.3685	0.819053	11632806	16	scSPLAT	33.1	1.3	1.3	B2
K562-pool73-S4-O-CATATG	38464548	36923632	1540916	24421990	0.66	12501642	3747024	0.3	12501642	2414088	0.19	0.74	3694165	1196142	723065	84.87	68.0777	70.049	0.816455	7079030	16	scSPLAT	35	1.2	1.2	B2
K562-pool73-S4-P-GTATAC	37927059	37340310	586749	24865679	0.67	12474631	3621191	0.29	12474631	2497883	0.2	0.75	3747794	1159612	743292	84.93	67.9771	70.2435	0.81763	7123271	16	scSPLAT	32.6	0.9	0.9	B2
K562-pool73-S4-Q-ACCTTC	26768910	26270263	498647	16722751	0.64	9547512	2406427	0.25	9547512	1709729	0.18	0.71	2543836	763765	505973	84.79	68.2615	70.4066	0.816997	4990499	16	scSPLAT	32.2	0.9	0.9	B2
K562-pool74-S5-A-TAGCTT	19145902	18404670	741232	10987878	0.6	7416792	1275558	0.17	7416792	1059802	0.14	0.66	2272245	524413	380214	79.32	58.8879	64.1252	0.761554	4719134	16	scSPLAT	34.9	1.8	1.9	B2
K562-pool74-S5-B-ACTTGA	22342114	19720238	2621876	12340137	0.63	7380101	1478763	0.2	7380101	1155541	0.16	0.69	2480821	600874	404996	79.9	59.3664	64.9522	0.767157	5168349	16	scSPLAT	33.5	1	0.9	B2
K562-pool74-S5-C-GCCAAT	19523894	16951567	2572327	10561355	0.62	6390212	1245824	0.19	6390212	986174	0.15	0.69	2145885	509785	347106	79.68	59.0812	64.8034	0.765286	4477208	16	scSPLAT	34.3	1	1	B2
K562-pool74-S5-D-CGATGT	17114422	15869782	1244640	10022656	0.63	5847126	1203863	0.21	5847126	902114	0.15	0.7	2023023	484376	322130	79.82	59.7651	64.2918	0.766707	4349297	16	scSPLAT	33.2	1	1	B2
K562-pool74-S5-F-ATCACG	29577850	28855063	722787	19419393	0.67	9435670	2176719	0.23	9435670	1751356	0.19	0.74	3866753	899574	623131	80.09	58.673	64.4206	0.769163	7228430	16	scSPLAT	34.2	1.9	1.9	B2
K562-pool74-S5-G-TGACCA	23297679	22500551	797128	14831578	0.66	7668973	1583868	0.21	7668973	1298743	0.17	0.72	2956896	665959	470570	80.06	57.9539	63.7678	0.768918	5919564	16	scSPLAT	38.1	2.8	3	B2
K562-pool74-S5-H-CAGATC	21240149	20938311	301838	13983126	0.67	6955185	1572293	0.23	6955185	1278685	0.18	0.74	2790170	639216	450499	80.05	59.345	64.7691	0.769522	5741035	16	scSPLAT	36.5	1.3	1.3	B2
K562-pool74-S5-I-CTTGTA	29415910	28991424	424486	19987395	0.69	9004029	2199812	0.24	9004029	1764240	0.2	0.76	3982678	914262	631557	80.07	58.4392	64.2026	0.769179	7879880	16	scSPLAT	38.2	1.9	2	B2
K562-pool74-S5-J-GACGAG	16090509	15722314	368195	9319977	0.59	6402337	1123132	0.18	6402337	895102	0.14	0.66	1853034	448357	313558	80.12	60.08	64.9714	0.769368	4013969	16	scSPLAT	37.4	2.9	3	B2
K562-pool74-S5-K-AAGGTC	20422522	20179171	243351	13335526	0.66	6843645	1539221	0.22	6843645	1247206	0.18	0.73	2695230	628077	443474	79.79	59.1951	64.4427	0.766357	5538646	16	scSPLAT	35	1.1	1.1	B2
K562-pool74-S5-L-TGTAGC	13625612	13368303	257309	8840744	0.66	4527559	1000371	0.22	4527559	821557	0.18	0.73	1791942	409090	294928	79.73	59.1062	64.1014	0.765916	3725836	16	scSPLAT	35.1	1.2	1.2	B2
K562-pool74-S5-M-TTGGCA	2877394	2488560	388834	144239	0.06	2344321	15404	0.01	2344321	14621	0.01	0.06	28827	7023	5014	80.01	54.4079	65.7069	0.765505	47313	16	scSPLAT	79.3	24.7	27.2	B2
K562-pool74-S5-N-CTACTG	21292213	20715333	576880	13640246	0.66	7075087	1543380	0.22	7075087	1236198	0.17	0.73	2732488	633389	437682	79.97	58.961	64.5949	0.768356	5576472	16	scSPLAT	33.3	2.2	2.3	B2
K562-pool74-S5-O-CATATG	10808622	10227692	580930	6494749	0.64	3732943	719858	0.19	3732943	570863	0.15	0.7	1310472	299607	204675	79.82	58.3797	64.148	0.766905	2711937	16	scSPLAT	32.3	1.9	2	B2
K562-pool74-S5-P-GTATAC	28853553	28639616	213937	19770972	0.69	8868644	2269079	0.26	8868644	1806992	0.2	0.76	3977840	927319	643773	79.88	59.1324	64.3743	0.767312	7705225	16	scSPLAT	37.7	1	1	B2
K562-pool74-S5-Q-ACCTTC	20844174	20544724	299450	13513840	0.66	7030884	1584712	0.23	7030884	1284841	0.18	0.73	2762020	640390	455057	79.56	59.5896	64.5836	0.76455	5816389	16	scSPLAT	37.1	1.2	1.3	B2
K562-pool75-S6-A-TAGCTT	46996134	46341828	654306	30953757	0.67	15388071	4738134	0.31	15388071	3202514	0.21	0.75	6140421	1839781	1146277	80.16	61.1709	64.2072	0.765352	10160033	16	scSPLAT	34.4	1.2	1.2	B2
K562-pool75-S6-B-ACTTGA	31599599	28900860	2698739	18371788	0.64	10529072	3204450	0.3	10529072	1881446	0.18	0.72	3561037	1195381	646767	80.62	62.6966	65.6241	0.769662	6979405	16	scSPLAT	35.2	0.9	0.8	B2
K562-pool75-S6-C-GCCAAT	27979836	25100428	2879408	15816341	0.63	9284087	2781854	0.3	9284087	1621439	0.17	0.72	3101685	1034830	556829	80.39	62.8012	65.6594	0.767882	5979160	16	scSPLAT	34.6	0.9	0.9	B2
K562-pool75-S6-D-CGATGT	29505670	27912106	1593564	18004366	0.65	9907740	3125541	0.32	9907740	1756817	0.18	0.73	3544897	1178306	620162	80.31	62.3007	64.7005	0.76653	7117006	16	scSPLAT	37.7	1	0.9	B2
K562-pool75-S6-F-ATCACG	26005917	25696352	309565	16427639	0.64	9268713	2651632	0.29	9268713	1608036	0.17	0.72	3171721	1019228	564985	80.69	61.5623	64.8657	0.770104	6092567	16	scSPLAT	33.4	1.8	1.8	B2
K562-pool75-S6-G-TGACCA	2617679	2344894	272785	454846	0.19	1890048	40025	0.02	1890048	31366	0.02	0.21	82947	16842	11357	81.76	57.9213	63.7961	0.788791	118036	16	scSPLAT	76.6	65.9	65.2	B2
K562-pool75-S6-H-CAGATC	24328648	24116732	211916	15873784	0.66	8242948	2535324	0.31	8242948	1581573	0.19	0.74	3093134	969188	553965	80.51	61.7726	64.974	0.769078	5951434	16	scSPLAT	35.1	1.2	1.1	B2
K562-pool75-S6-I-CTTGTA	24348950	23873006	475944	15406920	0.65	8466086	2315373	0.27	8466086	1453369	0.17	0.72	3009380	908064	516184	80.47	60.7812	64.484	0.768789	5685469	16	scSPLAT	32.8	1.9	2	B2
K562-pool75-S6-J-GACGAG	22739243	21941677	797566	14129847	0.64	7811830	2337407	0.3	7811830	1570474	0.2	0.73	2759687	878965	527065	80.47	62.3959	66.4406	0.769055	5374468	16	scSPLAT	33.8	1.1	1.1	B2
K562-pool75-S6-K-AAGGTC	34815889	34140895	674994	22478894	0.66	11662001	3739502	0.32	11662001	2471076	0.21	0.75	4384930	1417728	831903	80.49	62.0878	66.3351	0.768746	8413094	16	scSPLAT	35.7	1	1	B2
K562-pool75-S6-L-TGTAGC	9644345	9081521	562824	5547618	0.61	3533903	835095	0.24	3533903	561016	0.16	0.69	1090067	325154	195066	80.35	61.0638	65.2302	0.768095	2143881	16	scSPLAT	30	1.4	1.4	B2
K562-pool75-S6-M-TTGGCA	37234252	36465641	768611	24423874	0.67	12041767	3725314	0.31	12041767	2518767	0.21	0.76	4799804	1466057	893561	80.35	60.6462	64.5247	0.76655	8805019	16	scSPLAT	37	1	0.9	B2
K562-pool75-S6-N-CTACTG	34473469	33248969	1224500	21605415	0.65	11643554	3389590	0.29	11643554	2171927	0.19	0.73	4213647	1307402	746947	80.5	61.429	65.609	0.769278	7696140	16	scSPLAT	32.9	1.7	1.7	B2
K562-pool75-S6-O-CATATG	23713734	22377068	1336666	14356642	0.64	8020426	2202645	0.27	8020426	1394097	0.17	0.72	2817718	866418	485835	80.37	60.6648	65.1515	0.767733	5450741	16	scSPLAT	34.6	1.3	1.3	B2
K562-pool75-S6-P-GTATAC	37369922	36952672	417250	25085990	0.68	11866682	3866423	0.33	11866682	2488870	0.21	0.76	4869801	1510023	860089	80.59	60.9453	65.4431	0.769732	8886362	16	scSPLAT	34.3	0.9	0.8	B2
K562-pool75-S6-Q-ACCTTC	33725780	33235958	489822	21985989	0.66	11249969	3022287	0.27	11249969	2151062	0.19	0.74	4157466	1144228	717905	81.09	62.1405	66.6297	0.77836	7144836	16	scSPLAT	51.7	28.7	29	B2
Lnuclei-pool76-S7-A-TAGCTT	32972454	30869234	2103220	18838037	0.61	12031197	2941367	0.24	12031197	2057936	0.17	0.69	2620221	916566	560036	86.09	68.8388	72.7866	0.828134	2568312	16	scSPLAT	71.1	1.3	1.2	B2
Lnuclei-pool76-S7-B-ACTTGA	47081202	39034439	8046763	22007497	0.56	17026942	3557470	0.21	17026942	2345623	0.14	0.64	3003699	1121950	616475	86.35	68.4621	73.7188	0.830096	2898148	16	scSPLAT	71.3	1.3	1.3	B2
Lnuclei-pool76-S7-C-GCCAAT	38873657	32378154	6495503	19687667	0.61	12690487	3192169	0.25	12690487	2074169	0.16	0.69	2713485	1004800	554609	86.22	68.5231	73.2611	0.828769	2695711	16	scSPLAT	76.6	1.3	1.2	B2
Lnuclei-pool76-S7-D-CGATGT	37720553	32940519	4780034	22004563	0.67	10935956	2872023	0.26	10935956	1869402	0.17	0.74	2802857	904668	505772	87.26	68.5007	72.9447	0.84247	2942564	16	scSPLAT	81.3	30.1	31.3	B2
Lnuclei-pool76-S7-F-ATCACG	30816922	29838321	978601	18336225	0.61	11502096	2888704	0.25	11502096	1904703	0.17	0.69	2440522	902375	497936	86.69	68.7619	73.8576	0.833943	2518333	16	scSPLAT	82.2	2.5	2.5	B2
Lnuclei-pool76-S7-G-TGACCA	47216522	46263762	952760	29004922	0.63	17258840	4520164	0.26	17258840	2951472	0.17	0.71	3906977	1420721	796847	86.53	68.5693	73.0022	0.832096	3716141	16	scSPLAT	81.8	4.2	4.3	B2
Lnuclei-pool76-S7-H-CAGATC	19988688	19200774	787914	12085750	0.63	7115024	1992231	0.28	7115024	1292819	0.18	0.71	1578276	591309	328776	86.94	70.3196	74.5691	0.837461	1914222	16	scSPLAT	76.9	1.8	1.7	B2
Lnuclei-pool76-S7-I-CTTGTA	24245998	22878361	1367637	13013731	0.57	9864630	1898411	0.19	9864630	1221794	0.12	0.64	1715942	596923	331316	86.81	68.5569	72.8828	0.836111	1866158	16	scSPLAT	73.4	6.5	6.6	B2
Lnuclei-pool76-S7-J-GACGAG	23079107	21045486	2033621	12231744	0.58	8813742	2038304	0.23	8813742	1376820	0.16	0.66	1677841	624175	355094	86.28	69.3777	74.2091	0.830183	1876586	16	scSPLAT	74.2	1.6	1.6	B2
Lnuclei-pool76-S7-K-AAGGTC	30838279	29405619	1432660	17542511	0.6	11863108	2872999	0.24	11863108	1978600	0.17	0.68	2374461	882433	505348	86.46	69.2853	74.4593	0.831999	2534515	16	scSPLAT	82	1.7	1.7	B2
Lnuclei-pool76-S7-L-TGTAGC	24138482	22808419	1330063	13941644	0.61	8866775	2340208	0.26	8866775	1594211	0.18	0.7	1895108	698938	406769	86.41	70.1335	74.4847	0.832132	2262968	16	scSPLAT	73.9	1.3	1.2	B2
Lnuclei-pool76-S7-M-TTGGCA	27318080	25673664	1644416	16004101	0.62	9669563	2414600	0.25	9669563	1684231	0.17	0.7	2156426	759527	454934	86.53	68.5447	72.9893	0.832319	2393978	16	scSPLAT	78	4.3	4.5	B2
Lnuclei-pool76-S7-N-CTACTG	39609137	37049597	2559540	22039689	0.59	15009908	3433144	0.23	15009908	2294316	0.15	0.67	2972126	1074844	604740	86.51	68.6921	73.642	0.832474	3035402	16	scSPLAT	72.9	2.2	2.2	B2
Lnuclei-pool76-S7-O-CATATG	33729208	30849140	2880068	19574532	0.63	11274608	3178807	0.28	11274608	2022064	0.18	0.72	2624634	978245	528601	86.59	69.226	73.8591	0.833243	2874596	16	scSPLAT	80.4	1.9	1.9	B2
Lnuclei-pool76-S7-P-GTATAC	30330883	29641009	689874	18899334	0.64	10741675	2978690	0.28	10741675	1935074	0.18	0.72	2498818	912785	504362	86.78	69.3562	73.9358	0.835554	2767568	16	scSPLAT	72.3	1.3	1.3	B2
Lnuclei-pool76-S7-Q-ACCTTC	41329086	40481338	847748	24823955	0.61	15657383	4039599	0.26	15657383	2749413	0.18	0.7	3377168	1228863	707332	86.4	69.5796	74.2736	0.831925	3381584	16	scSPLAT	80.5	1.2	1.2	B2
Lnuclei-pool77-S8-A-TAGCTT	37368148	35127289	2240859	19955452	0.57	15171837	3401571	0.22	15171837	2212117	0.15	0.65	2550701	996678	570110	87.22	70.6996	74.2279	0.838966	2293350	16	scSPLAT	76.6	1.2	1.2	B2
Lnuclei-pool77-S8-B-ACTTGA	42569925	36148148	6421777	20520978	0.57	15627170	3552727	0.23	15627170	2167596	0.14	0.65	2522502	1039337	548301	87.71	70.7454	74.7046	0.843371	2380076	16	scSPLAT	70.6	1.3	1.2	B2
Lnuclei-pool77-S8-C-GCCAAT	11191092	10374259	816833	6600191	0.64	3774068	1078717	0.29	3774068	599742	0.16	0.72	828239	344605	168921	87.45	68.0542	71.8344	0.837925	916613	16	scSPLAT	66.4	0.8	0.7	B2
Lnuclei-pool77-S8-D-CGATGT	5939120	5470069	469051	3513733	0.64	1956336	643307	0.33	1956336	305044	0.16	0.73	425598	189336	86171	87.89	70.5683	71.7513	0.842875	614831	16	scSPLAT	64.7	0.9	0.9	B2
Lnuclei-pool77-S8-F-ATCACG	26603945	25894334	709611	15509318	0.6	10385016	2527300	0.24	10385016	1556523	0.15	0.68	1803360	725792	381823	88.37	71.2819	75.4697	0.851429	1816102	16	scSPLAT	69.9	3.7	3.7	B2
Lnuclei-pool77-S8-G-TGACCA	34024139	33380337	643802	20689057	0.62	12691280	3350087	0.26	12691280	2029798	0.16	0.7	2441476	971669	515491	88.2	70.9957	74.6039	0.849298	2331055	16	scSPLAT	71.5	3.6	3.6	B2
Lnuclei-pool77-S8-H-CAGATC	35239657	34619734	619923	21858617	0.63	12761117	3840688	0.3	12761117	2300665	0.18	0.72	2523562	1047105	552036	88.46	72.7365	76.0054	0.85276	2714215	16	scSPLAT	79.9	1.3	1.3	B2
Lnuclei-pool77-S8-I-CTTGTA	39021355	37869933	1151422	24036140	0.63	13833793	3959128	0.29	13833793	2284055	0.17	0.72	2770811	1118806	577082	88.47	71.7411	74.7344	0.852484	2855545	16	scSPLAT	81.1	3.8	3.9	B2
Lnuclei-pool77-S8-J-GACGAG	29874027	28039174	1834853	16953527	0.6	11085647	2880630	0.26	11085647	1836031	0.17	0.69	2061655	836458	454997	87.84	70.9627	75.2184	0.845266	2177255	16	scSPLAT	71.4	1.7	1.7	B2
Lnuclei-pool77-S8-K-AAGGTC	41096936	39611314	1485622	24096614	0.61	15514700	4005331	0.26	15514700	2623875	0.17	0.69	3027147	1199016	664213	87.44	70.0645	74.6863	0.840838	2705391	16	scSPLAT	74.3	2	1.9	B2
Lnuclei-pool77-S8-L-TGTAGC	31825295	30429432	1395863	18215217	0.6	12214215	3019195	0.25	12214215	1861719	0.15	0.68	2167833	855680	459821	88.1	71.6587	75.3013	0.849181	2126968	16	scSPLAT	72.4	1.9	1.9	B2
Lnuclei-pool77-S8-M-TTGGCA	29834913	28344800	1490113	17577328	0.62	10767472	2907738	0.27	10767472	1810066	0.17	0.7	2113865	844522	456517	87.97	70.956	74.7794	0.846832	2224638	16	scSPLAT	72.8	1.7	1.7	B2
Lnuclei-pool77-S8-N-CTACTG	34479443	32417830	2061613	19645181	0.61	12772649	3520071	0.28	12772649	2118906	0.17	0.69	2305449	966373	507250	88.26	72.5468	76.0612	0.850536	2456980	16	scSPLAT	74.2	2.8	2.8	B2
Lnuclei-pool77-S8-O-CATATG	35504650	33176133	2328517	20821687	0.63	12354446	3418669	0.28	12354446	2035377	0.16	0.71	2474974	998832	515055	88.11	70.783	74.6949	0.848192	2461938	16	scSPLAT	78.2	5.9	6.2	B2
Lnuclei-pool77-S8-P-GTATAC	34894318	34226236	668082	21347370	0.62	12878866	3718699	0.29	12878866	2272871	0.18	0.71	2511904	1033974	547280	88.23	72.1953	75.9212	0.850281	2656706	16	scSPLAT	71.5	1.2	1.2	B2
Lnuclei-pool77-S8-Q-ACCTTC	37548122	36890570	657552	22794769	0.62	14095801	3869729	0.27	14095801	2443426	0.17	0.7	2744659	1094465	600739	87.96	71.7174	75.4148	0.847469	2762847	16	scSPLAT	80.8	1.3	1.3	B2
Lnuclei-pool78-S9-A-TAGCTT	29971239	29002449	968790	17407952	0.6	11594497	2862086	0.25	11594497	1966483	0.17	0.68	1659094	698086	411302	90.47	75.6092	79.0844	0.875498	1564656	16	scSPLAT	72	1.2	1.1	B2
Lnuclei-pool78-S9-B-ACTTGA	26974924	25032988	1941936	14964063	0.6	10068925	2475698	0.25	10068925	1664078	0.17	0.68	1357105	610185	335225	90.93	75.353	79.8552	0.879474	1361930	16	scSPLAT	69.5	1.1	1	B2
Lnuclei-pool78-S9-C-GCCAAT	23179113	21538651	1640462	13109421	0.61	8429230	2049483	0.24	8429230	1392558	0.17	0.69	1204303	520786	284147	90.81	74.5894	79.5953	0.878607	1225467	16	scSPLAT	75.5	1.5	1.5	B2
Lnuclei-pool78-S9-D-CGATGT	27071422	26141191	930231	16179200	0.62	9961991	2652079	0.27	9961991	1595328	0.16	0.7	1398166	616716	325120	91.36	76.7459	79.6205	0.885443	1596451	16	scSPLAT	76.2	9.9	11.4	B2
Lnuclei-pool78-S9-F-ATCACG	25450272	25192719	257553	15365705	0.61	9827014	2587593	0.26	9827014	1660300	0.17	0.69	1367120	615284	335839	91.1	76.2218	79.7724	0.881804	1429879	16	scSPLAT	70.9	2	2	B2
Lnuclei-pool78-S9-G-TGACCA	31835557	31568632	266925	19739775	0.63	11828857	3094139	0.26	11828857	2025059	0.17	0.71	1772833	766927	427146	91.02	75.2136	78.907	0.88065	1755153	16	scSPLAT	72.1	2.4	2.5	B2
Lnuclei-pool78-S9-H-CAGATC	14380617	14221088	159529	8119194	0.57	6101894	1286401	0.21	6101894	834021	0.14	0.65	703169	304947	168255	91.34	76.2957	79.826	0.885116	782891	16	scSPLAT	81.1	1.8	1.7	B2
Lnuclei-pool78-S9-I-CTTGTA	27043310	26713557	329753	16772987	0.63	9940570	2649462	0.27	9940570	1671049	0.17	0.71	1482915	639911	351966	91.16	75.8475	78.9374	0.882675	1546230	16	scSPLAT	71.9	2.5	2.6	B2
Lnuclei-pool78-S9-J-GACGAG	25652495	25209761	442734	14295283	0.57	10914478	2452815	0.22	10914478	1649879	0.15	0.65	1337878	594312	337122	90.64	75.7702	79.5673	0.876654	1401101	16	scSPLAT	70.6	1.4	1.3	B2
Lnuclei-pool78-S9-K-AAGGTC	31830345	31432334	398011	18508593	0.59	12923741	3116094	0.24	12923741	2155482	0.17	0.67	1754267	771557	440501	90.52	75.2396	79.5637	0.875261	1718404	16	scSPLAT	75.3	1.5	1.4	B2
Lnuclei-pool78-S9-L-TGTAGC	15345703	15086424	259279	8855731	0.59	6230693	1433720	0.23	6230693	955056	0.15	0.67	796698	343328	192714	91	76.0533	79.8217	0.881476	943215	16	scSPLAT	74.6	1.6	1.6	B2
Lnuclei-pool78-S9-M-TTGGCA	26993283	26595585	397698	16622124	0.62	9973461	2610312	0.26	9973461	1691362	0.17	0.71	1458870	634352	348048	91.22	75.6982	79.4231	0.883326	1628055	16	scSPLAT	81.8	1.2	1.2	B2
Lnuclei-pool78-S9-N-CTACTG	36456492	35803036	653456	22385116	0.63	13417920	3558735	0.27	13417920	2338181	0.17	0.71	1987252	867572	474003	91.12	75.6214	79.7281	0.882299	2025160	16	scSPLAT	73.8	1.8	1.8	B2
Lnuclei-pool78-S9-O-CATATG	29425302	28690787	734515	18046094	0.63	10644693	2974330	0.28	10644693	1846365	0.17	0.71	1610176	714723	378793	91.08	75.9705	79.4854	0.881763	1738994	16	scSPLAT	76.8	1.4	1.4	B2
Lnuclei-pool78-S9-P-GTATAC	28629366	28385691	243675	18206962	0.64	10178729	2823217	0.28	10178729	1824579	0.18	0.72	1575537	684356	372473	91.35	75.7597	79.5859	0.884822	1689637	16	scSPLAT	74.1	5.3	5.6	B2
Lnuclei-pool78-S9-Q-ACCTTC	62385526	61931502	454024	39649943	0.64	22281559	6115894	0.27	22281559	4256187	0.19	0.72	3633826	1505251	874484	90.84	75.3879	79.4538	0.879782	3059976	16	scSPLAT	73.7	1.1	1	B2
Lnuclei-pool79-S10-A-TAGCTT	29328987	28686828	642159	17416403	0.61	11270425	2890089	0.26	11270425	2033834	0.18	0.69	2151085	804353	504120	87.65	72.1686	75.2138	0.845143	2185934	16	scSPLAT	72.5	1.2	1.1	B2
Lnuclei-pool79-S10-B-ACTTGA	26146128	23649748	2496380	14463166	0.61	9186582	2351955	0.26	9186582	1591305	0.17	0.69	1725010	671347	389067	88.07	71.4558	75.5508	0.848671	1827867	16	scSPLAT	73.6	1	1	B2
Lnuclei-pool79-S10-C-GCCAAT	17664592	15714810	1949782	9730791	0.62	5984019	1508496	0.25	5984019	1008461	0.17	0.7	1143079	432529	246380	88.25	71.3271	75.5687	0.851239	1274014	16	scSPLAT	80.7	1.1	1	B2
Lnuclei-pool79-S10-D-CGATGT	19960611	18638734	1321877	11349327	0.61	7289407	1987598	0.27	7289407	1205785	0.17	0.69	1315108	527621	290450	88.41	73.4543	75.9124	0.853316	1702656	16	scSPLAT	71.6	1.8	1.8	B2
Lnuclei-pool79-S10-F-ATCACG	29160585	28884980	275605	18196565	0.63	10688415	3014729	0.28	10688415	1994842	0.19	0.72	2079866	822133	471314	88.57	72.7295	76.3734	0.854637	2333869	16	scSPLAT	74.4	1.8	1.7	B2
Lnuclei-pool79-S10-G-TGACCA	23893650	23630507	263143	14628762	0.62	9001745	2277544	0.25	9001745	1553484	0.17	0.7	1711039	647518	382009	88.3	71.5695	75.4107	0.851539	1898826	16	scSPLAT	80.3	2.9	2.9	B2
Lnuclei-pool79-S10-H-CAGATC	21016684	20817734	198950	13029106	0.63	7788628	2233517	0.29	7788628	1461241	0.19	0.71	1502496	593676	343394	88.47	73.4197	76.4998	0.854127	1827538	16	scSPLAT	80.1	1.2	1.1	B2
Lnuclei-pool79-S10-I-CTTGTA	36816133	36387355	428778	23559258	0.65	12828097	3577421	0.28	12828097	2387518	0.19	0.73	2712451	1008802	587885	88.49	71.8009	75.3772	0.854047	2869896	16	scSPLAT	75.5	1.8	1.8	B2
Lnuclei-pool79-S10-J-GACGAG	20839905	20389304	450601	12218254	0.6	8171050	2107703	0.26	8171050	1430380	0.18	0.69	1485096	582279	346283	87.85	72.3738	75.7908	0.846814	1683542	16	scSPLAT	73.8	1.4	1.3	B2
Lnuclei-pool79-S10-K-AAGGTC	28462450	28023297	439153	17007231	0.61	11016066	2743969	0.25	11016066	1971816	0.18	0.69	2040382	780162	475704	88	71.5682	75.8753	0.84826	2202790	16	scSPLAT	71.3	1.2	1.2	B2
Lnuclei-pool79-S10-L-TGTAGC	20092993	19735185	357808	12464196	0.63	7270989	2036228	0.28	7270989	1360190	0.19	0.72	1443076	556046	323734	88.42	72.6924	76.1994	0.853546	1868522	16	scSPLAT	72.9	1.5	1.5	B2
Lnuclei-pool79-S10-M-TTGGCA	22045450	21617508	427942	13313398	0.62	8304110	2074067	0.25	8304110	1408252	0.17	0.7	1533039	584559	343324	88.49	71.8158	75.621	0.853479	1896452	16	scSPLAT	74.7	1.3	1.2	B2
Lnuclei-pool79-S10-N-CTACTG	23377485	22686425	691060	14236238	0.63	8450187	2310305	0.27	8450187	1545140	0.18	0.71	1658283	639280	373185	88.35	72.3292	75.8479	0.852377	1895356	16	scSPLAT	72.8	2	2	B2
Lnuclei-pool79-S10-O-CATATG	21168704	20343285	825419	12771643	0.63	7571642	2084856	0.28	7571642	1361084	0.18	0.71	1504637	582235	330951	88.22	72.0731	75.6847	0.850913	1692256	16	scSPLAT	79.2	1.6	1.6	B2
Lnuclei-pool79-S10-P-GTATAC	23692580	23453267	239313	14938867	0.64	8514400	2339556	0.27	8514400	1560439	0.18	0.72	1755696	662971	383674	88.25	71.6625	75.4129	0.851247	1942864	16	scSPLAT	79	1.1	1.1	B2
Lnuclei-pool79-S10-Q-ACCTTC	35588161	35233599	354562	22247529	0.63	12986070	3470621	0.27	12986070	2461655	0.19	0.72	2635348	975882	593081	88.15	71.8816	75.9078	0.850804	2768220	16	scSPLAT	71.8	1.1	1.1	B2
Lnuclei-pool80-S11-A-TAGCTT	26424761	25655885	768876	15358884	0.6	10297001	2708824	0.26	10297001	1563733	0.15	0.68	1857495	800104	413030	87.91	70.4631	73.5869	0.843586	1828181	16	scSPLAT	71.3	1.2	1.1	B2
Lnuclei-pool80-S11-B-ACTTGA	28463297	25551167	2912130	15000274	0.59	10550893	2795865	0.26	10550893	1536438	0.15	0.67	1765777	816565	376161	88.23	70.794	75.5174	0.846968	1735818	16	scSPLAT	80.7	1	1	B2
Lnuclei-pool80-S11-C-GCCAAT	25076697	22435951	2640746	13486688	0.6	8949263	2509042	0.28	8949263	1330009	0.15	0.69	1602902	730994	331798	88.11	70.8656	75.053	0.846143	1641780	16	scSPLAT	82.4	1	1	B2
Lnuclei-pool80-S11-D-CGATGT	19162695	17813917	1348778	10624209	0.6	7189708	2228048	0.31	7189708	1058475	0.15	0.69	1242498	595738	260101	88.31	73.2619	75.4276	0.849157	1528372	16	scSPLAT	69.3	1.1	1	B2
Lnuclei-pool80-S11-F-ATCACG	27917411	27585746	331665	16230268	0.59	11355478	3064809	0.27	11355478	1552261	0.14	0.67	1833165	858579	386050	88.71	71.9859	75.1298	0.852365	1948057	16	scSPLAT	74.3	4.7	4.9	B2
Lnuclei-pool80-S11-G-TGACCA	57602244	57124130	478114	35556036	0.62	21568094	6278248	0.29	21568094	3426528	0.16	0.71	4159185	1845204	873132	88.3	70.6096	74.5186	0.848047	3371660	16	scSPLAT	74.4	1.7	1.7	B2
Lnuclei-pool80-S11-H-CAGATC	32964006	32653587	310419	19858363	0.61	12795224	3848927	0.3	12795224	2073664	0.16	0.7	2344922	1075086	509554	88.19	72.0679	75.4274	0.847579	2390118	16	scSPLAT	74.2	1.5	1.5	B2
Lnuclei-pool80-S11-I-CTTGTA	21730055	21297054	433001	13080033	0.61	8217021	2261200	0.28	8217021	1210625	0.15	0.7	1523326	658417	310111	88.35	70.882	74.3842	0.849452	1417348	16	scSPLAT	74.2	2.3	2.3	B2
Lnuclei-pool80-S11-J-GACGAG	14573201	14022774	550427	8191843	0.58	5830931	1572512	0.27	5830931	854823	0.15	0.67	957772	445720	206382	88.31	71.6555	75.8578	0.848399	1128786	16	scSPLAT	75.5	1.5	1.5	B2
Lnuclei-pool80-S11-K-AAGGTC	23353168	22795665	557503	13594521	0.6	9201144	2544025	0.28	9201144	1438548	0.16	0.68	1615165	731315	351293	88.12	71.2537	75.58	0.846518	1660818	16	scSPLAT	73.5	1.9	1.9	B2
Lnuclei-pool80-S11-L-TGTAGC	13148917	12710307	438610	7712233	0.61	4998074	1478877	0.3	4998074	780425	0.16	0.7	901790	414643	191412	88.31	71.9623	75.4734	0.848785	1124618	16	scSPLAT	69.8	1.3	1.2	B2
Lnuclei-pool80-S11-M-TTGGCA	27610526	27018540	591986	16418177	0.61	10600363	3423391	0.32	10600363	1633987	0.15	0.7	1891258	919037	419126	88.48	73.1542	74.3495	0.849623	2260449	16	scSPLAT	76	1.2	1.1	B2
Lnuclei-pool80-S11-N-CTACTG	31466217	30629580	836637	18961976	0.62	11667604	3529167	0.3	11667604	1826854	0.16	0.71	2183824	997840	450785	88.48	71.726	75.3245	0.850627	2344671	16	scSPLAT	73.1	1.7	1.7	B2
Lnuclei-pool80-S11-O-CATATG	26664146	25672488	991658	15809529	0.62	9862959	2990596	0.3	9862959	1534844	0.16	0.7	1867151	857036	385217	88.19	71.3423	74.9025	0.847091	1952423	16	scSPLAT	81.4	1.8	1.8	B2
Lnuclei-pool80-S11-P-GTATAC	27420284	27094023	326261	16303225	0.6	10790798	3159962	0.29	10790798	1694112	0.16	0.69	1932720	891543	416420	88.15	71.7863	75.4199	0.846829	1952529	16	scSPLAT	74.6	1.1	1	B2
Lnuclei-pool80-S11-Q-ACCTTC	21951812	21602221	349591	12736791	0.59	8865430	2364069	0.27	8865430	1315030	0.15	0.67	1520348	680009	329292	88.06	71.2357	74.9597	0.845902	1442073	16	scSPLAT	77	1.2	1.2	B2
Lnuclei-pool81-S12-A-TAGCTT	35876738	34602967	1273771	21204057	0.61	13398910	3424608	0.26	13398910	2370349	0.18	0.7	2534377	965143	567768	88.05	71.8174	76.0471	0.849354	2433760	16	scSPLAT	82	1.1	1.1	B2
Lnuclei-pool81-S12-B-ACTTGA	35717133	30255325	5461808	18495191	0.61	11760134	3087492	0.26	11760134	1996156	0.17	0.7	2167224	874608	471876	88.28	71.6726	76.3611	0.85098	2130155	16	scSPLAT	66.2	1.1	1.1	B2
Lnuclei-pool81-S12-C-GCCAAT	31543237	26127443	5415794	15757200	0.6	10370243	2528167	0.24	10370243	1668852	0.16	0.68	1879525	732991	401305	88.07	71.007	75.9532	0.848963	1755151	16	scSPLAT	72.9	1.5	1.5	B2
Lnuclei-pool81-S12-D-CGATGT	20924488	18559145	2365343	11218559	0.6	7340586	1967341	0.27	7340586	1218021	0.17	0.69	1307129	528758	286960	88.35	73.1233	76.4419	0.85262	1486281	16	scSPLAT	74.7	1.2	1.2	B2
Lnuclei-pool81-S12-F-ATCACG	35642199	35031373	610826	21672901	0.62	13358472	3529054	0.26	13358472	2213917	0.17	0.7	2422445	977751	524591	88.82	72.2942	76.305	0.856843	2485610	16	scSPLAT	73.2	2.6	2.5	B2
Lnuclei-pool81-S12-G-TGACCA	37434594	36965376	469218	23588873	0.64	13376503	3473591	0.26	13376503	2333625	0.17	0.72	2751774	1037165	579286	88.33	70.1414	75.1774	0.851401	2528633	16	scSPLAT	80.6	2.6	2.5	B2
Lnuclei-pool81-S12-H-CAGATC	32816394	32347253	469141	19879181	0.61	12468072	3347878	0.27	12468072	2154250	0.17	0.7	2309379	919475	513209	88.38	72.5356	76.1769	0.852566	2275119	16	scSPLAT	71.7	1.4	1.3	B2
Lnuclei-pool81-S12-I-CTTGTA	36933899	36007998	925901	22589009	0.63	13418989	3407040	0.25	13418989	2200648	0.16	0.71	2657999	983403	552240	88.23	71.1361	74.9063	0.851272	2301154	16	scSPLAT	71.4	6.9	7.2	B2
Lnuclei-pool81-S12-J-GACGAG	19450346	18502965	947381	11085571	0.6	7417394	1796782	0.24	7417394	1178375	0.16	0.68	1291804	510817	282837	88.35	71.5705	75.9981	0.851682	1409055	16	scSPLAT	72.4	1.6	1.5	B2
Lnuclei-pool81-S12-K-AAGGTC	33969880	32850088	1119792	20089807	0.61	12760281	3180795	0.25	12760281	2173842	0.17	0.69	2373870	918088	521789	88.18	71.1365	75.9969	0.850115	2314873	16	scSPLAT	69.6	1.4	1.4	B2
Lnuclei-pool81-S12-L-TGTAGC	23610777	22714603	896174	13995276	0.62	8719327	2258960	0.26	8719327	1503420	0.17	0.7	1650989	638343	362413	88.2	71.742	75.8941	0.85067	1785236	16	scSPLAT	73.4	1.8	1.9	B2
Lnuclei-pool81-S12-M-TTGGCA	24912480	23904011	1008469	14803792	0.62	9100219	2350377	0.26	9100219	1491272	0.16	0.7	1659147	654493	355224	88.79	72.1537	76.1806	0.856862	1883101	16	scSPLAT	80.9	1.4	1.4	B2
Lnuclei-pool81-S12-N-CTACTG	27743404	24295412	3447992	14651400	0.6	9644012	2323648	0.24	9644012	1442458	0.15	0.68	1693955	657957	353346	88.44	71.6843	75.5041	0.853115	1762346	16	scSPLAT	81.6	3.8	3.8	B2
Lnuclei-pool81-S12-O-CATATG	34859676	31624041	3235635	19473796	0.62	12150245	3171469	0.26	12150245	1990595	0.16	0.7	2298789	897590	481944	88.2	71.6982	75.789	0.850692	2266479	16	scSPLAT	72.3	1.6	1.6	B2
Lnuclei-pool81-S12-P-GTATAC	27652793	26107520	1545273	15469279	0.59	10638241	2676622	0.25	10638241	1680358	0.16	0.68	1843810	737841	405122	88.08	72.4339	75.8914	0.849353	1841966	16	scSPLAT	80.7	1.3	1.2	B2
Lnuclei-pool81-S12-Q-ACCTTC	36632693	35122668	1510025	21005808	0.6	14116860	3585543	0.25	14116860	2335425	0.17	0.68	2536295	987468	563589	87.93	72.4597	75.8681	0.848205	2404657	16	scSPLAT	72.9	1.3	1.3	B2
Lnuclei-pool82-S13-A-TAGCTT	31393532	29942291	1451241	18025309	0.6	11916982	3049005	0.26	11916982	2154134	0.18	0.69	1131036	585042	385968	93.73	80.812	82.0825	0.909506	1320998	32	scSPLAT	73.7	0.9	0.8	B3
Lnuclei-pool82-S13-B-ACTTGA	17658904	11105924	6552980	6090107	0.55	5015817	1071760	0.21	5015817	723412	0.14	0.63	368228	200547	124353	93.95	81.2881	82.8108	0.912098	484799	32	scSPLAT	73.2	1.3	1.3	B3
Lnuclei-pool82-S13-C-GCCAAT	19429539	12392001	7037538	6528181	0.53	5863820	1176783	0.2	5863820	790121	0.13	0.61	397986	217573	134920	93.9	81.5115	82.9263	0.911657	520033	32	scSPLAT	74.5	1	0.9	B3
Lnuclei-pool82-S13-D-CGATGT	22504932	18029942	4474990	9637662	0.53	8392280	1912763	0.23	8392280	1178494	0.14	0.62	599067	336315	201774	93.78	82.4173	82.8787	0.910664	810567	32	scSPLAT	73	0.9	0.9	B3
Lnuclei-pool82-S13-F-ATCACG	25274008	24265280	1008728	11372432	0.47	12892848	1741950	0.14	12892848	1266665	0.1	0.53	667623	349034	221591	94.13	79.963	82.506	0.913897	793321	32	scSPLAT	75	4	4.2	B3
Lnuclei-pool82-S13-G-TGACCA	36788258	35204502	1583756	18826162	0.53	16378340	2911755	0.18	16378340	2088702	0.13	0.61	1124463	579527	373679	94.03	80.097	82.1096	0.912801	1289738	32	scSPLAT	69.7	2.8	3	B3
Lnuclei-pool82-S13-H-CAGATC	25559164	24413514	1145650	14003375	0.57	10410139	2406237	0.23	10410139	1692094	0.16	0.66	838960	448241	288320	94.01	81.3717	82.9608	0.912963	1038003	32	scSPLAT	74.3	1.2	1.2	B3
Lnuclei-pool82-S13-I-CTTGTA	31305988	29829450	1476538	17876039	0.6	11953411	2803238	0.23	11953411	1943234	0.16	0.68	1074564	555053	354021	93.99	80.1996	81.7819	0.912316	1246039	32	scSPLAT	72.2	2.2	2.4	B3
Lnuclei-pool82-S13-J-GACGAG	37404469	35962913	1441556	18535239	0.52	17427674	3256175	0.19	17427674	2252310	0.13	0.59	1118088	608355	382010	93.97	81.3169	83.0392	0.912308	1382731	32	scSPLAT	73.9	1	1	B3
Lnuclei-pool82-S13-K-AAGGTC	22104510	21019901	1084609	12643046	0.6	8376855	2175163	0.26	8376855	1457364	0.17	0.69	775099	413101	260180	93.87	81.0095	82.1472	0.911009	976466	32	scSPLAT	71.4	0.9	0.9	B3
Lnuclei-pool82-S13-L-TGTAGC	11563246	10694512	868734	6336116	0.59	4358396	1114226	0.26	4358396	746348	0.17	0.68	390448	210014	132550	93.84	81.1516	82.2402	0.910572	539384	32	scSPLAT	65.7	2.3	2.4	B3
Lnuclei-pool82-S13-M-TTGGCA	24379394	23167058	1212336	14039514	0.61	9127544	2339176	0.26	9127544	1573034	0.17	0.69	855894	450503	284787	93.9	80.741	81.8957	0.911363	1048927	32	scSPLAT	71.2	0.9	0.9	B3
Lnuclei-pool82-S13-N-CTACTG	61238218	59121332	2116886	25328834	0.43	33792498	3617806	0.11	33792498	2681330	0.08	0.48	1496059	749946	478219	94.09	79.2707	82.1657	0.913867	1591708	32	scSPLAT	76.5	2.4	2.4	B3
Lnuclei-pool82-S13-O-CATATG	32834802	30121550	2713252	17659447	0.59	12462103	2956710	0.24	12462103	1952210	0.16	0.67	1075875	572322	350805	93.91	80.6433	82.0304	0.911425	1273086	32	scSPLAT	71.2	1.6	1.6	B3
Lnuclei-pool82-S13-P-GTATAC	44735657	44102690	632967	16421544	0.37	27681146	2673183	0.1	27681146	1942402	0.07	0.42	992070	518949	332337	93.96	80.5869	82.8904	0.912376	1203365	32	scSPLAT	73.5	0.9	0.8	B3
Lnuclei-pool82-S13-Q-ACCTTC	28062259	27428608	633651	16464671	0.6	10963937	2809298	0.26	10963937	2008062	0.18	0.69	1013619	523704	343637	93.84	81.3582	82.8871	0.911617	1229450	32	scSPLAT	70.4	1.2	1.3	B3
Lnuclei-pool82-S13-R-CTTCCA	35839260	35039093	800167	21224113	0.61	13814980	3342616	0.24	13814980	2432616	0.18	0.69	1301016	657096	432823	93.87	80.3419	82.2075	0.911445	1468496	32	scSPLAT	81.9	0.8	0.7	B3
Lnuclei-pool82-S13-S-CGAATG	38961644	37192725	1768919	16808773	0.45	20383952	2864351	0.14	20383952	1941581	0.1	0.52	1016111	550401	338864	93.96	80.7844	82.547	0.911848	1205600	32	scSPLAT	80.2	0.8	0.7	B3
Lnuclei-pool82-S13-T-AGCATC	31682289	31040618	641671	17987973	0.58	13052645	2958992	0.23	13052645	2067771	0.16	0.66	1085916	570421	362014	93.96	80.7225	82.4928	0.912302	1285793	32	scSPLAT	82.6	0.8	0.8	B3
Lnuclei-pool82-S13-U-TACCGA	32651860	31528590	1123270	16804947	0.53	14723643	2723776	0.18	14723643	1880525	0.13	0.61	1015192	533591	339181	93.96	80.4108	81.9636	0.911815	1203901	32	scSPLAT	74.9	0.8	0.7	B3
Lnuclei-pool82-S13-V-CAAGGA	34463671	32247379	2216292	18763370	0.58	13484009	3247919	0.24	13484009	2202426	0.16	0.67	1132578	615818	384191	93.96	81.0396	82.5561	0.911926	1392443	32	scSPLAT	73	0.9	0.9	B3
Lnuclei-pool82-S13-X-CCGTAA	43072341	41646777	1425564	22742259	0.55	18904518	3675619	0.19	18904518	2433994	0.13	0.62	1397966	732072	446430	93.85	80.083	81.6585	0.9107	1589842	32	scSPLAT	75	0.9	0.9	B3
Lnuclei-pool82-S13-Y-ATAGAC	28081260	27121843	959417	16614151	0.61	10507692	2540936	0.24	10507692	1909577	0.18	0.69	992939	511639	345464	94.02	79.8642	81.9089	0.912173	1102158	32	scSPLAT	71.9	0.6	0.6	B3
Lnuclei-pool82-S13-Z-AGGTCT	30294980	29459178	835802	18090023	0.61	11369155	3045992	0.27	11369155	2167926	0.19	0.7	1106648	579901	383732	93.88	80.962	82.2996	0.911162	1282414	32	scSPLAT	79.4	0.6	0.6	B3
Lnuclei-pool82-S13-AA-GGAATG	23783230	22097620	1685610	11868158	0.54	10229462	1938210	0.19	10229462	1393939	0.14	0.61	702399	374222	237679	94.08	80.6924	82.9506	0.913535	902805	32	scSPLAT	69.2	1.5	1.5	B3
Lnuclei-pool82-S13-BB-GCTTCA	17502808	16980260	522548	10014269	0.59	6965991	1587839	0.23	6965991	1079478	0.15	0.67	622868	315790	199306	93.78	80.112	81.5368	0.910266	785957	32	scSPLAT	73.7	0.9	0.8	B3
Lnuclei-pool82-S13-CC-TCCTAT	26493241	25703119	790122	13105077	0.51	12598042	1961807	0.16	12598042	1333423	0.11	0.57	807136	404485	257598	93.84	79.382	80.6819	0.910415	946144	32	scSPLAT	76	0.8	0.7	B3
Lnuclei-pool82-S13-DD-TAAGGC	27679183	26423899	1255284	16319121	0.62	10104778	2753765	0.27	10104778	1759021	0.17	0.7	993398	531602	329185	93.91	80.6954	81.2859	0.910993	1213897	32	scSPLAT	81.3	0.6	0.6	B3
Lnuclei-pool82-S13-EE-AACCTG	37063134	35631703	1431431	19049520	0.53	16582183	2972909	0.18	16582183	2131002	0.13	0.61	1146287	595040	377255	93.98	79.9846	82.2968	0.912286	1322750	32	scSPLAT	72.4	0.8	0.7	B3
Lnuclei-pool82-S13-FF-TTCCCG	28351952	27625081	726871	16949555	0.61	10675526	2837112	0.27	10675526	1986410	0.19	0.7	1046259	543741	349089	93.83	80.8347	82.4261	0.910941	1259641	32	scSPLAT	71	1.1	1	B3
Lnuclei-pool82-S13-GG-GATCAT	34729558	33497557	1232001	21368036	0.64	12129521	3113381	0.26	12129521	2304300	0.19	0.72	1283041	637805	422119	94	79.5141	81.6813	0.912529	1261575	32	scSPLAT	68.2	0.9	0.8	B3
Lnuclei-pool82-S13-HH-GCACTT	29429687	28208475	1221212	16899892	0.6	11308583	2692906	0.24	11308583	1908705	0.17	0.68	1033235	532163	339529	93.89	80.2383	82.2123	0.911405	1205863	32	scSPLAT	72.3	1.1	1	B3
Lnuclei-pool83-S14-A-TAGCTT	27837480	25890243	1947237	15456111	0.6	10434132	2487030	0.24	10434132	1777400	0.17	0.68	1128594	551417	360578	92.7	77.8283	79.7139	0.896525	1358165	32	scSPLAT	76.1	8.6	9.3	B3
Lnuclei-pool83-S14-B-ACTTGA	36362844	26252695	10110149	13198430	0.5	13054265	2470618	0.19	13054265	1607781	0.12	0.58	962257	514281	308804	92.71	79.1841	80.7932	0.896663	1263155	32	scSPLAT	74.2	0.9	0.9	B3
Lnuclei-pool83-S14-C-GCCAAT	27808614	17617346	10191268	10317096	0.59	7300250	1878399	0.26	7300250	1236930	0.17	0.67	754564	395618	240014	92.69	78.9386	80.5961	0.896504	979483	32	scSPLAT	75	0.9	0.9	B3
Lnuclei-pool83-S14-D-CGATGT	25700188	19809294	5890894	11898118	0.6	7911176	2193361	0.28	7911176	1386324	0.18	0.69	885367	464679	275492	92.56	78.8143	80.1279	0.894976	1173812	32	scSPLAT	71.3	1	0.9	B3
Lnuclei-pool83-S14-F-ATCACG	21351222	20081604	1269618	12499550	0.62	7582054	2037503	0.27	7582054	1401184	0.18	0.71	897330	458109	281378	92.82	77.5162	79.92	0.897303	1122868	32	scSPLAT	71.3	2.4	2.4	B3
Lnuclei-pool83-S14-G-TGACCA	26148213	24863900	1284313	15737258	0.63	9126642	2447502	0.27	9126642	1718504	0.19	0.72	1131964	560503	352559	92.81	77.099	79.4845	0.897252	1362322	32	scSPLAT	76	2.6	2.7	B3
Lnuclei-pool83-S14-H-CAGATC	19384268	18370897	1013371	11474147	0.62	6896750	1899262	0.28	6896750	1389379	0.2	0.71	826364	418202	267860	92.8	77.9808	80.7209	0.897551	1055078	32	scSPLAT	70.4	1.2	1.1	B3
Lnuclei-pool83-S14-I-CTTGTA	25819375	24351488	1467887	15371927	0.63	8979561	2630394	0.29	8979561	1782990	0.2	0.72	1119041	573098	356646	92.72	78.2125	79.9974	0.896449	1401325	32	scSPLAT	74	2.1	2.2	B3
Lnuclei-pool83-S14-J-GACGAG	21145277	19407766	1737511	12033262	0.62	7374504	2174750	0.29	7374504	1380718	0.19	0.71	886520	471483	280067	92.63	78.3201	79.7158	0.89492	1203055	32	scSPLAT	75	1.1	1.1	B3
Lnuclei-pool83-S14-K-AAGGTC	23668540	21482172	2186368	12564081	0.58	8918091	2326536	0.26	8918091	1532324	0.17	0.67	925902	486553	301787	92.63	79.0868	80.3053	0.895619	1209202	32	scSPLAT	69.3	1	1	B3
Lnuclei-pool83-S14-L-TGTAGC	12293295	11114904	1178391	6650240	0.6	4464664	1141605	0.26	4464664	771789	0.17	0.68	496396	251841	155236	92.54	77.9397	79.8863	0.894499	634592	32	scSPLAT	74.5	1.1	1.1	B3
Lnuclei-pool83-S14-M-TTGGCA	23417631	21705353	1712278	13480488	0.62	8224865	2289359	0.28	8224865	1575964	0.19	0.71	988685	503293	318027	92.67	78.016	79.8203	0.895652	1244213	32	scSPLAT	71.8	0.8	0.8	B3
Lnuclei-pool83-S14-N-CTACTG	26119178	23033030	3086148	13954655	0.61	9078375	2327458	0.26	9078375	1604642	0.18	0.69	1014005	513924	317130	92.73	77.9191	80.2367	0.896848	1280243	32	scSPLAT	71.4	2.1	2.1	B3
Lnuclei-pool83-S14-O-CATATG	16322119	13036048	3286071	7835178	0.6	5200870	1335742	0.26	5200870	891889	0.17	0.69	567671	292512	178142	92.75	78.1012	80.0264	0.896816	715962	32	scSPLAT	78	1.9	1.9	B3
Lnuclei-pool83-S14-P-GTATAC	23474673	22736800	737873	14304415	0.63	8432385	2506665	0.3	8432385	1730161	0.21	0.72	1047300	542146	334113	92.68	78.3719	80.6889	0.896255	1352904	32	scSPLAT	81	0.9	0.9	B3
Lnuclei-pool83-S14-Q-ACCTTC	30756623	26424377	4332246	15238329	0.58	11186048	2626449	0.23	11186048	1926602	0.17	0.66	1126366	563591	365668	92.61	78.5417	81.0201	0.896135	1425311	32	scSPLAT	75.9	0.8	0.7	B3
Lnuclei-pool83-S14-R-CTTCCA	30459408	29493367	966041	18318654	0.62	11174713	2849117	0.25	11174713	2090800	0.19	0.7	1337966	647451	420371	92.7	77.2754	79.8943	0.896563	1582960	32	scSPLAT	76.5	0.8	0.8	B3
Lnuclei-pool83-S14-S-CGAATG	23404185	20740512	2663673	12655761	0.61	8084751	2316857	0.29	8084751	1444620	0.18	0.7	937716	503981	293895	92.59	78.2473	79.6559	0.894282	1215036	32	scSPLAT	71.4	0.8	0.7	B3
Lnuclei-pool83-S14-T-AGCATC	25455056	24616561	838495	15521222	0.63	9095339	2618886	0.29	9095339	1771717	0.19	0.72	1136275	577550	357442	92.68	77.9467	79.8253	0.895978	1432241	32	scSPLAT	72.5	0.9	0.8	B3
Lnuclei-pool83-S14-U-TACCGA	45099334	43669903	1429431	28504762	0.65	15165141	4445078	0.29	15165141	3136437	0.21	0.74	2055455	1013642	641259	92.79	77.1963	79.5546	0.897181	2142151	32	scSPLAT	76.5	0.9	0.9	B3
Lnuclei-pool83-S14-X-CCGTAA	31884385	30151784	1732601	16846409	0.56	13305375	2631562	0.2	13305375	1850429	0.14	0.63	1233370	610534	377553	92.68	76.7996	79.5965	0.895845	1468419	32	scSPLAT	71.2	0.7	0.7	B3
Lnuclei-pool83-S14-Y-ATAGAC	29556809	28459069	1097740	17587792	0.62	10871277	2905033	0.27	10871277	2119657	0.19	0.71	1271004	644301	421579	92.77	77.8212	80.111	0.896655	1525870	32	scSPLAT	68	0.8	0.8	B3
Lnuclei-pool83-S14-Z-AGGTCT	27356314	26466287	890027	16635032	0.63	9831255	2864635	0.29	9831255	2055009	0.21	0.72	1219765	621510	402920	92.67	78.304	80.3933	0.895884	1513684	32	scSPLAT	71.4	0.9	0.8	B3
Lnuclei-pool83-S14-AA-GGAATG	22125506	19364308	2761198	11966156	0.62	7398152	2194989	0.3	7398152	1479316	0.2	0.71	865638	463842	283390	92.77	78.8681	80.8432	0.896878	1188271	32	scSPLAT	78.2	0.7	0.7	B3
Lnuclei-pool83-S14-BB-GCTTCA	33639338	32610709	1028629	18790181	0.58	13820528	2906349	0.21	13820528	2123257	0.15	0.65	1370915	662571	424814	92.7	77.2026	79.9925	0.896796	1619847	32	scSPLAT	71.7	0.8	0.8	B3
Lnuclei-pool83-S14-CC-TCCTAT	19392366	17986636	1405730	11170832	0.62	6815804	1758561	0.26	6815804	1264164	0.19	0.71	820042	400107	257382	92.66	77.248	79.6401	0.895901	1007083	32	scSPLAT	74.8	0.7	0.7	B3
Lnuclei-pool83-S14-DD-TAAGGC	28276802	26079877	2196925	16146907	0.62	9932970	2797047	0.28	9932970	1910831	0.19	0.71	1184560	608970	380152	92.66	78.2281	80.1055	0.895771	1481137	32	scSPLAT	75.7	0.8	0.7	B3
Lnuclei-pool83-S14-EE-AACCTG	25322458	23217540	2104918	14605157	0.63	8612383	2267002	0.26	8612383	1611528	0.19	0.71	1060189	521737	326566	92.74	76.9856	79.7356	0.896747	1222930	32	scSPLAT	74.4	0.9	0.9	B3
Lnuclei-pool83-S14-FF-TTCCCG	26286236	25298115	988121	15484470	0.61	9813645	2740033	0.28	9813645	1916447	0.2	0.7	1146061	584973	370176	92.6	78.6509	80.6843	0.895675	1452503	32	scSPLAT	70.8	0.8	0.7	B3
Lnuclei-pool83-S14-GG-GATCAT	27886647	26279939	1606708	16457189	0.63	9822750	2572618	0.26	9822750	1921612	0.2	0.71	1192406	584194	379215	92.75	77.2918	80.2658	0.897104	1355519	32	scSPLAT	74	0.9	0.9	B3
Lnuclei-pool83-S14-HH-GCACTT	33483576	31920110	1563466	19423283	0.61	12496827	3071484	0.25	12496827	2263746	0.18	0.69	1414872	692487	449480	92.72	77.4543	80.1446	0.896729	1612908	32	scSPLAT	72.2	0.7	0.7	B3
Lnuclei-pool84-S15-A-TAGCTT	26531429	25774349	757080	15623656	0.61	10150693	2780232	0.27	10150693	1894590	0.19	0.7	1092305	561817	366474	93.01	79.7924	80.6569	0.900456	1351727	32	scSPLAT	73.4	0.8	0.8	B3
Lnuclei-pool84-S15-B-ACTTGA	32643672	28413937	4229735	17276271	0.61	11137666	3095019	0.28	11137666	1995296	0.18	0.7	1165169	621002	368913	93.26	79.9354	81.512	0.903647	1461778	32	scSPLAT	74.4	1	0.9	B3
Lnuclei-pool84-S15-C-GCCAAT	29153841	25169053	3984788	15260061	0.61	9908992	2758270	0.28	9908992	1681558	0.17	0.69	1040831	552196	320853	93.18	79.9804	80.9193	0.902848	1289794	32	scSPLAT	73.5	0.9	0.8	B3
Lnuclei-pool84-S15-D-CGATGT	29043684	26781875	2261809	15030643	0.56	11751232	3107320	0.26	11751232	1854544	0.16	0.65	1045894	579462	338000	93.04	81.3517	81.7745	0.901795	1373154	32	scSPLAT	74.2	0.8	0.8	B3
Lnuclei-pool84-S15-F-ATCACG	15977638	15355086	622552	8176682	0.53	7178404	1316091	0.18	7178404	895662	0.12	0.6	551630	278106	173775	93.25	78.8688	80.5981	0.903401	619590	32	scSPLAT	74.1	3.6	3.6	B3
Lnuclei-pool84-S15-G-TGACCA	38479453	37759500	719953	23487036	0.62	14272464	3978804	0.28	14272464	2677346	0.19	0.71	1582857	818471	507824	93.26	79.4292	81.0326	0.903489	1848581	32	scSPLAT	77.5	2.2	2.2	B3
Lnuclei-pool84-S15-H-CAGATC	29085255	28556174	529081	17748544	0.62	10807630	3275931	0.3	10807630	2169085	0.2	0.72	1193867	637869	393281	93.27	80.5286	81.8688	0.904067	1511535	32	scSPLAT	81.6	1.1	1	B3
Lnuclei-pool84-S15-I-CTTGTA	27776397	27082615	693782	16981151	0.63	10101464	2824864	0.28	10101464	1871560	0.19	0.71	1149396	585965	361891	93.23	79.2569	80.6637	0.903252	1378368	32	scSPLAT	75.5	2.2	2.3	B3
Lnuclei-pool84-S15-J-GACGAG	12379093	11738872	640221	6653616	0.57	5085256	1263212	0.25	5085256	803963	0.16	0.65	452286	248039	146220	93.2	80.3644	81.8126	0.902928	626139	32	scSPLAT	80.2	1.9	2	B3
Lnuclei-pool84-S15-K-AAGGTC	26056350	25307859	748491	15636582	0.62	9671277	2751793	0.28	9671277	1887858	0.2	0.71	1064757	556495	345645	93.19	79.777	81.6912	0.902995	1333032	32	scSPLAT	72.5	0.9	0.9	B3
Lnuclei-pool84-S15-L-TGTAGC	18273668	17658945	614723	10675107	0.6	6983838	2019729	0.29	6983838	1312509	0.19	0.7	748114	399107	242921	92.99	80.2396	81.4921	0.900756	1018847	32	scSPLAT	71.8	1	1	B3
Lnuclei-pool84-S15-M-TTGGCA	19319926	18572415	747511	11475350	0.62	7097065	1940721	0.27	7097065	1357179	0.19	0.71	788444	402323	262734	93.13	79.2694	80.6412	0.901613	1008831	32	scSPLAT	70.6	1	0.9	B3
Lnuclei-pool84-S15-N-CTACTG	26727650	25577150	1150500	15996297	0.63	9580853	2739602	0.29	9580853	1844109	0.19	0.72	1080384	558404	343721	93.25	79.6173	81.3621	0.903668	1323423	32	scSPLAT	81	1.9	1.9	B3
Lnuclei-pool84-S15-O-CATATG	26233949	24701356	1532593	15600927	0.63	9100429	2590297	0.28	9100429	1713779	0.19	0.72	1063006	539161	327480	93.19	79.1854	80.8914	0.903057	1131150	32	scSPLAT	73	1.5	1.5	B3
Lnuclei-pool84-S15-P-GTATAC	24030147	23700196	329951	14802104	0.62	8898092	2563761	0.29	8898092	1775257	0.2	0.72	1005063	520827	324138	93.21	79.6851	81.7421	0.903348	1266345	32	scSPLAT	81.2	0.9	0.9	B3
Lnuclei-pool84-S15-Q-ACCTTC	22574433	21947947	626486	13504001	0.62	8443946	2208372	0.26	8443946	1609342	0.19	0.7	918467	455777	291545	93.2	79.3614	81.8843	0.903832	1170558	32	scSPLAT	76.1	0.8	0.8	B3
Lnuclei-pool84-S15-R-CTTCCA	31600644	31096567	504077	19835932	0.64	11260635	3212492	0.29	11260635	2294247	0.2	0.73	1352845	671418	430228	93.18	79.0998	81.2475	0.903148	1583052	32	scSPLAT	71.5	0.8	0.7	B3
Lnuclei-pool84-S15-S-CGAATG	24530999	23254178	1276821	14501387	0.62	8752791	2650904	0.3	8752791	1612047	0.18	0.72	993553	540135	308409	93.15	79.6245	80.8685	0.90183	1253603	32	scSPLAT	72.1	0.8	0.8	B3
Lnuclei-pool84-S15-T-AGCATC	24698757	24312044	386713	15365388	0.63	8946656	2680225	0.3	8946656	1778532	0.2	0.72	1045297	546192	332818	93.2	79.6218	81.2871	0.902931	1307285	32	scSPLAT	70.9	0.8	0.8	B3
Lnuclei-pool84-S15-U-TACCGA	27573107	26917225	655882	17317131	0.64	9600094	2660189	0.28	9600094	1905264	0.2	0.73	1157614	576608	366960	93.32	78.3245	80.7397	0.903979	1344665	32	scSPLAT	74.6	1.1	1.1	B3
Lnuclei-pool84-S15-V-CAAGGA	26016042	24966333	1049709	15551956	0.62	9414377	2836750	0.3	9414377	1859842	0.2	0.72	1043396	562051	341945	93.29	80.1868	81.6146	0.903826	1329239	32	scSPLAT	82.2	1.2	1.2	B3
Lnuclei-pool84-S15-X-CCGTAA	32393136	31501764	891372	20041553	0.64	11460211	3266725	0.29	11460211	2178335	0.19	0.72	1370499	696097	417941	93.16	78.6913	80.8146	0.902516	1594537	32	scSPLAT	74.4	1	1	B3
Lnuclei-pool84-S15-Y-ATAGAC	27921622	27372191	549431	16634489	0.61	10737702	2736611	0.25	10737702	1966039	0.18	0.69	1118232	570658	370464	93.28	79.1473	81.1569	0.903485	1286566	32	scSPLAT	75	1	0.9	B3
Lnuclei-pool84-S15-Z-AGGTCT	28676742	28252282	424460	17718598	0.63	10533684	3005503	0.29	10533684	2114655	0.2	0.72	1200340	616616	390384	93.23	79.4838	81.5391	0.903351	1441932	32	scSPLAT	69.6	0.8	0.7	B3
Lnuclei-pool84-S15-AA-GGAATG	24944868	23830792	1114076	15311811	0.64	8518981	2609388	0.31	8518981	1648318	0.19	0.73	1024051	540138	316002	93.31	79.3002	80.8295	0.903922	1307068	32	scSPLAT	75	1.4	1.3	B3
Lnuclei-pool84-S15-BB-GCTTCA	20084222	19699562	384660	12437261	0.63	7262301	1883163	0.26	7262301	1228640	0.17	0.71	847785	410988	249552	93.18	78.1757	79.6888	0.902996	959349	32	scSPLAT	77.9	1.3	1.3	B3
Lnuclei-pool84-S15-CC-TCCTAT	38455029	37759113	695916	23215112	0.61	14544001	3780936	0.26	14544001	2550924	0.18	0.7	1598664	804983	520550	93.11	78.7094	79.5944	0.901032	1770845	32	scSPLAT	77	1.6	1.6	B3
Lnuclei-pool84-S15-DD-TAAGGC	30447745	29639026	808719	19196727	0.65	10442299	3209569	0.31	10442299	2072392	0.2	0.74	1299810	668935	407452	93.23	79.1581	80.3391	0.902928	1570603	32	scSPLAT	74.3	1.5	1.4	B3
Lnuclei-pool84-S15-EE-AACCTG	26882515	26057688	824827	16278430	0.62	9779258	2620798	0.27	9779258	1703359	0.17	0.71	1114150	562059	341952	93.16	78.5539	79.9249	0.902043	1274610	32	scSPLAT	70.2	1.4	1.4	B3
Lnuclei-pool84-S15-FF-TTCCCG	28980092	28516011	464081	17698544	0.62	10817467	2991378	0.28	10817467	2009222	0.19	0.71	1227751	623171	400567	93.06	79.1678	80.0636	0.900812	1465298	32	scSPLAT	70.4	1.5	1.5	B3
Lnuclei-pool84-S15-GG-GATCAT	28750729	28074288	676441	17942308	0.64	10131980	2762373	0.27	10131980	1851693	0.18	0.72	1208970	601844	368582	93.26	78.2129	80.0949	0.90338	1381372	32	scSPLAT	78.9	1.6	1.5	B3
Lnuclei-pool84-S15-HH-GCACTT	29933813	29188055	745758	18635636	0.64	10552419	2998852	0.28	10552419	1973692	0.19	0.72	1259927	634184	382745	93.24	78.8524	80.6077	0.903556	1444761	32	scSPLAT	72.7	1.7	1.6	B3
Lnuclei-pool85-S16-A-TAGCTT	23659732	22058628	1601104	13010475	0.59	9048153	2505993	0.28	9048153	1658599	0.18	0.68	863009	476544	296498	93.37	80.9838	82.1236	0.904743	1065545	16	scSPLAT	73.1	1.5	1.6	B3
Lnuclei-pool85-S16-B-ACTTGA	32255922	24939396	7316526	14564372	0.58	10375024	2909363	0.28	10375024	1814422	0.17	0.68	936453	537554	314129	93.57	81.5233	82.6871	0.907294	1166571	16	scSPLAT	81.4	0.9	0.8	B3
Lnuclei-pool85-S16-C-GCCAAT	31872812	24034774	7838038	13692213	0.57	10342561	2743680	0.27	10342561	1742165	0.17	0.66	882132	502759	297953	93.56	81.6757	82.8975	0.907424	1093820	16	scSPLAT	75.4	2.7	2.8	B3
Lnuclei-pool85-S16-D-CGATGT	23112225	18967716	4144509	10699723	0.56	8267993	2155359	0.26	8267993	1324597	0.16	0.66	699633	398406	231338	93.46	81.5156	82.5353	0.906248	914144	16	scSPLAT	72.7	1	1	B3
Lnuclei-pool85-S16-F-ATCACG	30033198	29126936	906262	17230188	0.59	11896748	3175468	0.27	11896748	2099499	0.18	0.68	1087041	608236	368191	93.69	80.8459	82.463	0.908311	1277705	16	scSPLAT	75.4	2.5	2.6	B3
Lnuclei-pool85-S16-G-TGACCA	35844365	34976087	868278	20242102	0.58	14733985	3512078	0.24	14733985	2383820	0.16	0.66	1283239	696428	428033	93.66	80.1705	82.0442	0.907885	1474151	16	scSPLAT	82.4	2.7	2.8	B3
Lnuclei-pool85-S16-H-CAGATC	33169054	32505410	663644	19985370	0.61	12520040	3739593	0.3	12520040	2582546	0.21	0.71	1269986	706505	440095	93.65	81.1074	82.9589	0.908141	1514807	16	scSPLAT	69.9	1.2	1.2	B3
Lnuclei-pool85-S16-I-CTTGTA	36136485	35031488	1104997	21929181	0.63	13102307	3921523	0.3	13102307	2567673	0.2	0.72	1404567	769243	464313	93.59	80.3841	81.917	0.907168	1632140	16	scSPLAT	75.4	2	2.1	B3
Lnuclei-pool85-S16-J-GACGAG	21598518	20623315	975203	12373521	0.6	8249794	2372078	0.29	8249794	1419024	0.17	0.69	798817	455860	264098	93.54	80.7823	81.3894	0.906043	1040826	16	scSPLAT	72.3	1.2	1.2	B3
Lnuclei-pool85-S16-K-AAGGTC	26744240	25813445	930795	16436291	0.64	9377154	2891237	0.31	9377154	1825600	0.19	0.73	1056860	579838	342752	93.57	79.945	81.2252	0.906423	1274109	16	scSPLAT	72.8	1	1	B3
Lnuclei-pool85-S16-L-TGTAGC	17083982	16171894	912088	9926078	0.61	6245816	1878946	0.3	6245816	1128778	0.18	0.71	648072	364860	211866	93.47	80.5817	81.2305	0.905303	865923	16	scSPLAT	80.2	1.1	1	B3
Lnuclei-pool85-S16-M-TTGGCA	19759482	18558157	1201325	11306325	0.61	7251832	1972368	0.27	7251832	1251140	0.17	0.7	733021	396776	238973	93.52	79.8833	80.8996	0.905796	902463	16	scSPLAT	75.5	1	0.9	B3
Lnuclei-pool85-S16-N-CTACTG	28663694	26934852	1728842	16932707	0.63	10002145	3031727	0.3	10002145	1923381	0.19	0.72	1084785	595107	354938	93.59	80.3707	81.5461	0.907034	1282226	16	scSPLAT	73.8	2	2.1	B3
Lnuclei-pool85-S16-O-CATATG	33243367	30927520	2315847	19297396	0.62	11630124	3507805	0.3	11630124	2164721	0.19	0.72	1242333	693439	402700	93.56	80.2315	81.3971	0.906348	1448285	16	scSPLAT	74.3	1.4	1.4	B3
Lnuclei-pool85-S16-P-GTATAC	41940243	41366139	574104	28505727	0.69	12860412	4168778	0.32	12860412	2710133	0.21	0.77	1710330	877654	518381	94	78.947	80.8729	0.912211	1889040	16	scSPLAT	79.5	23.8	25.4	B3
Lnuclei-pool85-S16-Q-ACCTTC	32732425	32154080	578345	20372080	0.63	11782000	3548629	0.3	11782000	2365992	0.2	0.73	1321156	700647	430303	93.51	80.2559	81.8131	0.906717	1549972	16	scSPLAT	74.8	1	1	B3
Lnuclei-pool86-S17-A-TAGCTT	34198098	33109386	1088712	20525153	0.62	12584233	3525596	0.28	12584233	2463525	0.2	0.71	1303894	669590	451392	93.65	81.0078	81.6771	0.908545	1464150	32	scSPLAT	73.6	1	1	B3
Lnuclei-pool86-S17-B-ACTTGA	42058980	37201873	4857107	23275322	0.63	13926551	3947367	0.28	13926551	2705920	0.19	0.72	1437875	754665	481420	93.82	80.8818	82.2086	0.910655	1606518	32	scSPLAT	72.5	1	1	B3
Lnuclei-pool86-S17-C-GCCAAT	41552587	36840838	4711749	22430599	0.61	14410239	3905660	0.27	14410239	2676114	0.19	0.7	1406830	732275	473234	93.73	81.2509	82.3164	0.909958	1499595	32	scSPLAT	76.1	1.1	1.1	B3
Lnuclei-pool86-S17-D-CGATGT	41332771	38549968	2782803	23803777	0.62	14746191	4215939	0.29	14746191	2753354	0.19	0.71	1516107	793876	500729	93.63	81.1697	81.8139	0.908663	1732570	32	scSPLAT	67.7	0.9	0.9	B3
Lnuclei-pool86-S17-F-ATCACG	52493653	51754207	739446	32603158	0.63	19151049	5270273	0.28	19151049	3730187	0.19	0.72	1990529	1030962	673806	93.89	80.4382	81.9364	0.911178	2074410	32	scSPLAT	77.1	2.4	2.5	B3
Lnuclei-pool86-S17-G-TGACCA	36938536	36200195	738341	22500134	0.62	13700061	3352744	0.24	13700061	2431656	0.18	0.7	1378764	681555	455339	93.87	79.6717	81.2746	0.911059	1399591	32	scSPLAT	78.5	2.8	2.8	B3
Lnuclei-pool86-S17-I-CTTGTA	56473916	55484527	989389	35253985	0.64	20230542	5966565	0.29	20230542	3979326	0.2	0.73	2186261	1136679	730142	93.8	80.9492	81.6516	0.91033	2324805	32	scSPLAT	73	1.8	1.8	B3
Lnuclei-pool86-S17-J-GACGAG	18150844	17325264	825580	11095199	0.64	6230065	1944706	0.31	6230065	1297054	0.21	0.73	698945	371460	237415	93.7	80.8991	81.6958	0.90878	878997	32	scSPLAT	74.8	1.6	1.6	B3
Lnuclei-pool86-S17-K-AAGGTC	34171793	33228575	943218	21312026	0.64	11916549	3668255	0.31	11916549	2477481	0.21	0.73	1342833	702774	456196	93.7	80.8418	81.5868	0.908885	1540301	32	scSPLAT	72.1	0.9	0.9	B3
Lnuclei-pool86-S17-L-TGTAGC	33877551	33128667	748884	20913664	0.63	12215003	3797363	0.31	12215003	2495156	0.2	0.73	1333811	711806	456439	93.62	81.2553	81.707	0.908034	1591394	32	scSPLAT	73.6	1	1	B3
Lnuclei-pool86-S17-M-TTGGCA	39275026	38261787	1013239	24879030	0.65	13382757	3962180	0.3	13382757	2719143	0.2	0.74	1557267	792152	517088	93.74	80.0072	80.9835	0.909174	1713350	32	scSPLAT	75.7	1	0.9	B3
Lnuclei-pool86-S17-N-CTACTG	28216011	26817745	1398266	16873142	0.63	9944603	2820201	0.28	9944603	1910168	0.19	0.72	1051250	544328	349342	93.77	80.699	81.7115	0.909972	1222213	32	scSPLAT	73.5	2.6	2.6	B3
Lnuclei-pool86-S17-O-CATATG	54221003	52528785	1692218	16110469	0.31	36418316	2798529	0.08	36418316	1842640	0.05	0.35	1010246	531169	338577	93.73	81.0197	81.6254	0.909405	1161139	32	scSPLAT	67.7	1.5	1.3	B3
Lnuclei-pool86-S17-P-GTATAC	41480772	40955508	525264	26539447	0.65	14416061	4663658	0.32	14416061	3133063	0.22	0.74	1665653	875342	561217	93.72	81.2306	82.0874	0.909652	1756609	32	scSPLAT	72.9	1	1	B3
Lnuclei-pool86-S17-Q-ACCTTC	32951833	32410192	541641	20799809	0.64	11610383	3256496	0.28	11610383	2343134	0.2	0.73	1305401	639671	427618	93.72	80.3571	81.7502	0.910123	1387315	32	scSPLAT	79.8	1	0.9	B3
Lnuclei-pool86-S17-R-CTTCCA	36200865	35424021	776844	22632258	0.64	12791763	3628873	0.28	12791763	2641380	0.21	0.73	1412960	708789	475870	93.76	80.4681	81.9841	0.910125	1568387	32	scSPLAT	82.7	1	0.9	B3
Lnuclei-pool86-S17-S-CGAATG	54231669	52747553	1484116	34499154	0.65	18248399	5994308	0.33	18248399	3947113	0.22	0.75	2162076	1155115	721224	93.73	80.7298	81.7278	0.909128	2183621	32	scSPLAT	70.9	0.9	0.9	B3
Lnuclei-pool86-S17-T-AGCATC	38428782	37785275	643507	24081894	0.64	13703381	3988967	0.29	13703381	2867554	0.21	0.73	1509689	772651	514779	93.73	80.6303	82.0481	0.909591	1663236	32	scSPLAT	74.7	0.8	0.7	B3
Lnuclei-pool86-S17-U-TACCGA	44726554	43708309	1018245	28232177	0.65	15476132	4583989	0.3	15476132	3312876	0.21	0.74	1745450	897611	599261	93.82	80.4189	81.9113	0.910257	1863941	32	scSPLAT	72.3	0.9	0.9	B3
Lnuclei-pool86-S17-V-CAAGGA	39591700	37945551	1646149	23601462	0.62	14344089	4105745	0.29	14344089	2850891	0.2	0.71	1458131	774791	506036	93.82	81.1291	82.2499	0.910369	1656061	32	scSPLAT	76.4	0.8	0.8	B3
Lnuclei-pool86-S17-X-CCGTAA	32940762	30863424	2077338	18952720	0.61	11910704	3070465	0.26	11910704	2094621	0.18	0.7	1188935	610433	386179	93.73	80.1192	81.5633	0.90938	1337999	32	scSPLAT	83.5	0.8	0.8	B3
Lnuclei-pool86-S17-Y-ATAGAC	18517769	17748133	769636	10599844	0.6	7148289	1609348	0.23	7148289	1198872	0.17	0.68	648875	323643	221961	93.88	79.8898	81.4867	0.910913	677012	32	scSPLAT	70.8	0.8	0.8	B3
Lnuclei-pool86-S17-Z-AGGTCT	39532539	38703227	829312	24719326	0.64	13983901	4176595	0.3	13983901	2954237	0.21	0.73	1543199	798102	534546	93.76	80.8911	81.9058	0.909707	1709173	32	scSPLAT	75.4	0.8	0.7	B3
Lnuclei-pool86-S17-AA-GGAATG	29701986	28638772	1063214	18352421	0.64	10286351	3172799	0.31	10286351	2130624	0.21	0.73	1132156	605330	388114	93.83	80.9213	81.784	0.910145	1365614	32	scSPLAT	77.5	0.9	0.9	B3
Lnuclei-pool86-S17-BB-GCTTCA	44854744	44147513	707231	28527890	0.65	15619623	4380775	0.28	15619623	3166621	0.2	0.73	1767811	874596	585756	93.8	80.0356	81.5022	0.910516	1855683	32	scSPLAT	69.8	0.8	0.8	B3
Lnuclei-pool86-S17-CC-TCCTAT	46036242	44798634	1237608	28784719	0.64	16013915	4385322	0.27	16013915	3160283	0.2	0.73	1792032	887377	593855	93.77	79.7648	81.2094	0.909903	1854456	32	scSPLAT	82.1	0.8	0.7	B3
Lnuclei-pool86-S17-DD-TAAGGC	49000831	47887576	1113255	28120240	0.59	19767336	4526265	0.23	19767336	3223735	0.16	0.67	1751808	892126	589830	93.77	80.2901	81.7035	0.909848	1902885	32	scSPLAT	74.3	1	1	B3
Lnuclei-pool86-S17-EE-AACCTG	29945322	28646744	1298578	17518164	0.61	11128580	2643730	0.24	11128580	1891660	0.17	0.69	1081260	536993	350420	93.83	79.6881	81.4756	0.910732	1074341	32	scSPLAT	73.9	1	0.9	B3
Lnuclei-pool86-S17-FF-TTCCCG	33105672	32342330	763342	20148740	0.62	12193590	3317530	0.27	12193590	2362111	0.19	0.71	1267859	644063	425954	93.71	80.5861	81.9673	0.909484	1446456	32	scSPLAT	81.5	1	0.9	B3
Lnuclei-pool86-S17-HH-GCACTT	59330615	57788637	1541978	37064296	0.64	20724341	5764984	0.28	20724341	4162816	0.2	0.73	2287962	1151517	753107	93.83	80.0257	81.9087	0.910781	2324775	32	scSPLAT	72.8	0.9	0.9	B3
Lnuclei-pool87-S18-A-TAGCTT	32655562	31472692	1182870	19749556	0.63	11723136	3257535	0.28	11723136	2367674	0.2	0.72	1327721	661463	445574	93.28	79.6944	81.181	0.904048	1495992	32	scSPLAT	69.6	0.9	0.9	B3
Lnuclei-pool87-S18-B-ACTTGA	29596444	24403489	5192955	15223805	0.62	9179684	2611820	0.28	9179684	1819903	0.2	0.71	999916	517464	328530	93.43	80.1876	81.9479	0.906087	1213898	32	scSPLAT	80.8	1.5	1.5	B3
Lnuclei-pool87-S18-C-GCCAAT	28091436	22745587	5345849	14015613	0.62	8729974	2295317	0.26	8729974	1628702	0.19	0.7	934373	466182	297489	93.33	79.6899	81.7346	0.905347	1058574	32	scSPLAT	80.3	1.8	1.8	B3
Lnuclei-pool87-S18-D-CGATGT	31895269	29394347	2500922	17978285	0.61	11416062	3297130	0.29	11416062	2118846	0.19	0.7	1221612	641661	392066	93.21	80.5388	81.4973	0.903594	1494310	32	scSPLAT	74.2	1.8	2	B3
Lnuclei-pool87-S18-F-ATCACG	40963560	40244901	718659	25535103	0.63	14709798	4109524	0.28	14709798	2926133	0.2	0.72	1719825	853667	557421	93.26	79.2271	80.9504	0.903874	1669382	32	scSPLAT	75.1	1.8	1.7	B3
Lnuclei-pool87-S18-G-TGACCA	31761580	31043861	717719	19811095	0.64	11232766	3217775	0.29	11232766	2319102	0.21	0.73	1311061	657641	430150	93.38	79.5623	81.4519	0.905363	1506267	32	scSPLAT	71.3	2.4	2.4	B3
Lnuclei-pool87-S18-H-CAGATC	26754326	26183771	570555	16867464	0.64	9316307	2872608	0.31	9316307	2038972	0.22	0.74	1106920	566514	367099	93.44	80.2788	81.9982	0.906308	1265605	32	scSPLAT	69.3	1.2	1.2	B3
Lnuclei-pool87-S18-I-CTTGTA	28947146	28069409	877737	17972974	0.64	10096435	2948252	0.29	10096435	2021565	0.2	0.73	1186241	597723	381957	93.4	79.7262	81.106	0.905595	1401720	32	scSPLAT	68.8	2.2	2.2	B3
Lnuclei-pool87-S18-J-GACGAG	21901251	21158599	742652	13469099	0.64	7689500	2287768	0.3	7689500	1612947	0.21	0.73	904271	463847	297227	93.29	79.7249	81.5733	0.904124	1136769	32	scSPLAT	71.5	1.1	1.1	B3
Lnuclei-pool87-S18-K-AAGGTC	48801064	47866925	934139	24330437	0.51	23536488	4072172	0.17	23536488	2873037	0.12	0.58	1652410	835085	538836	93.21	79.4929	81.2451	0.903237	1892757	32	scSPLAT	76.1	0.9	0.9	B3
Lnuclei-pool87-S18-L-TGTAGC	28114733	27502203	612530	17585592	0.64	9916611	3045415	0.31	9916611	2067181	0.21	0.73	1202341	616515	389938	93.16	79.756	81.1367	0.902689	1443793	32	scSPLAT	75.3	1.1	1	B3
Lnuclei-pool87-S18-M-TTGGCA	41955294	41019081	936213	26309774	0.64	14709307	4458593	0.3	14709307	3082979	0.21	0.73	1780214	904182	581396	93.23	79.7205	81.1418	0.903525	2035155	32	scSPLAT	72.7	1.1	1.1	B3
Lnuclei-pool87-S18-N-CTACTG	43990371	42453380	1536991	27322612	0.64	15130768	4508027	0.3	15130768	3198032	0.21	0.73	1802649	911040	583444	93.4	79.7907	81.7562	0.905873	1996251	32	scSPLAT	74.2	1.6	1.6	B3
Lnuclei-pool87-S18-O-CATATG	38510826	36810203	1700623	23417659	0.64	13392544	4219362	0.32	13392544	2781458	0.21	0.73	1575528	830996	514683	93.27	80.3052	81.496	0.903966	1822200	32	scSPLAT	74.2	1.2	1.1	B3
Lnuclei-pool87-S18-P-GTATAC	40971415	40457165	514250	25963354	0.64	14493811	4463589	0.31	14493811	3124304	0.22	0.74	1726296	887314	564222	93.35	80.1211	81.9409	0.905284	1995877	32	scSPLAT	75.3	1.2	1.2	B3
Lnuclei-pool87-S18-Q-ACCTTC	43164550	42504757	659793	27338919	0.64	15165838	4475235	0.3	15165838	3281459	0.22	0.73	1828033	891202	593932	93.31	80.0859	81.9004	0.905596	2066894	32	scSPLAT	71.8	4.2	4.6	B3
Lnuclei-pool87-S18-R-CTTCCA	37976611	37041072	935539	23732306	0.64	13308766	3796293	0.29	13308766	2774697	0.21	0.73	1575375	777124	512937	93.36	79.5294	81.5138	0.905441	1772526	32	scSPLAT	72.7	0.8	0.7	B3
Lnuclei-pool87-S18-S-CGAATG	15531111	14082194	1448917	8452284	0.6	5629910	1404710	0.25	5629910	914163	0.16	0.68	565792	292522	176913	93.31	79.1756	80.6493	0.903889	619841	32	scSPLAT	71.8	2.2	2.3	B3
Lnuclei-pool87-S18-T-AGCATC	31990201	31370958	619243	19545628	0.62	11825330	3513045	0.3	11825330	2414314	0.2	0.72	1324221	687560	438670	93.23	80.4284	81.8313	0.903802	1585439	32	scSPLAT	73.7	0.8	0.7	B3
Lnuclei-pool87-S18-U-TACCGA	50944165	49842359	1101806	31725912	0.64	18116447	5172551	0.29	18116447	3722443	0.21	0.73	2071090	1047855	682246	93.47	79.742	81.6721	0.906423	2264475	32	scSPLAT	76.3	8.5	8.8	B3
Lnuclei-pool87-S18-V-CAAGGA	40404648	39099288	1305360	25041143	0.64	14058145	4195276	0.3	14058145	3066170	0.22	0.73	1656622	849275	556624	93.38	79.7564	81.8465	0.905193	1897087	32	scSPLAT	68.2	0.8	0.8	B3
Lnuclei-pool87-S18-X-CCGTAA	36931297	35479465	1451832	22404182	0.63	13075283	3885870	0.3	13075283	2680348	0.2	0.72	1505424	775862	488285	93.28	80.034	81.7831	0.9044	1726300	32	scSPLAT	73.2	0.9	0.9	B3
Lnuclei-pool87-S18-Y-ATAGAC	38386283	37504161	882122	24368819	0.65	13135342	3893882	0.3	13135342	2880473	0.22	0.74	1618531	808029	537720	93.36	79.2488	81.3322	0.904818	1823946	32	scSPLAT	69.2	0.8	0.8	B3
Lnuclei-pool87-S18-Z-AGGTCT	43544499	42698009	846490	27389720	0.64	15308289	4714871	0.31	15308289	3315782	0.22	0.74	1812832	929175	607232	93.38	80.2927	81.6867	0.905443	2052473	32	scSPLAT	76.1	4.9	5.2	B3
Lnuclei-pool87-S18-AA-GGAATG	19923981	18916697	1007284	11911068	0.63	7005629	2183499	0.31	7005629	1410321	0.2	0.72	791516	426853	262931	93.35	80.451	81.3568	0.904462	1051487	32	scSPLAT	71.6	0.9	0.8	B3
Lnuclei-pool87-S18-BB-GCTTCA	25697214	25032493	664721	16441004	0.66	8591489	2397807	0.28	8591489	1750724	0.2	0.74	1080547	515977	336702	93.43	78.4813	80.7679	0.906106	1244785	32	scSPLAT	81.8	0.8	0.7	B3
Lnuclei-pool87-S18-CC-TCCTAT	55668999	54516293	1152706	37567625	0.69	16948668	5147974	0.3	16948668	3615859	0.21	0.77	2372232	1103525	713413	93.69	78.5639	80.2699	0.909583	2443749	32	scSPLAT	77.9	22.1	23.9	B3
Lnuclei-pool87-S18-DD-TAAGGC	27338928	26435407	903521	16868242	0.64	9567165	2769266	0.29	9567165	1964600	0.21	0.73	1129892	567164	367218	93.3	79.5193	81.3083	0.904441	1284016	32	scSPLAT	71.8	0.9	0.8	B3
Lnuclei-pool87-S18-EE-AACCTG	35879660	34544587	1335073	22488591	0.65	12055996	3477174	0.29	12055996	2520800	0.21	0.74	1481602	732350	470470	93.41	78.9384	81.3365	0.905765	1625009	32	scSPLAT	74.8	0.9	0.9	B3
Lnuclei-pool87-S18-FF-TTCCCG	39827585	39009378	818207	24793454	0.64	14215924	4302394	0.3	14215924	3099678	0.22	0.73	1665359	845550	553899	93.28	80.347	82.1304	0.904806	1897315	32	scSPLAT	70.6	0.7	0.7	B3
Lnuclei-pool87-S18-GG-GATCAT	50528822	49360015	1168807	32014275	0.65	17345740	5021675	0.29	17345740	3765539	0.22	0.74	2123937	1049055	688948	93.37	79.1095	81.7039	0.905348	2277873	32	scSPLAT	71.7	0.9	0.9	B3
Lnuclei-pool87-S18-HH-GCACTT	70262389	63970857	6291532	40716906	0.64	23253951	6377421	0.27	23253951	4657372	0.2	0.72	2694942	1320116	856257	93.38	79.3002	81.615	0.905871	2367953	32	scSPLAT	72.4	0.7	0.7	B3
Lnuclei-pool51-S1-A	2286900	2238755	48145	1174444	0.52	1064311	316900	0.3	1064311	123392	0.12	0.62	675457	216243	78446	42.49	31.763	36.4254	0.399192	1812577	4	scSPLAT	73.7	1	1	B1
Lnuclei-pool51-S1-B	1684478	1598669	85809	842197	0.53	756472	231177	0.31	756472	94484	0.12	0.63	492708	158404	60266	41.5	31.4793	36.2157	0.390869	1538115	4	scSPLAT	66.9	0.7	0.6	B1
Lnuclei-pool51-S1-C	2136612	2048951	87661	976101	0.48	1072850	270095	0.25	1072850	100697	0.09	0.57	566389	185967	64033	41.97	31.1476	36.4102	0.393872	1356877	4	scSPLAT	74.9	1.3	1.2	B1
Lnuclei-pool51-S1-D	1880223	1817525	62698	905438	0.5	912087	279451	0.31	912087	99116	0.11	0.6	534982	190969	64152	40.91	31.6628	35.2762	0.384657	1525581	4	scSPLAT	68.7	0.9	0.9	B1
Lnuclei-pool52-S1-A	1777574	1737716	39858	885255	0.51	852461	243238	0.29	852461	96661	0.11	0.61	487816	160458	59570	44.9	34.0325	38.373	0.422241	1375461	4	scSPLAT	64.4	0.7	0.7	B1
Lnuclei-pool52-S1-B	873842	851283	22559	465057	0.65	386226	126052	0.33	386226	44421	0.12	0.65	258095	83007	27919	44.5	34.1486	37.1491	0.419349	713385	4	scSPLAT	69.4	0.8	0.7	B1
Lnuclei-pool52-S1-C	2159014	2087458	71556	1061961	0.51	1025497	282800	0.28	1025497	103109	0.1	0.6	585669	189659	63638	44.85	32.9353	38.2808	0.420552	1566533	4	scSPLAT	69.4	0.8	0.7	B1
Lnuclei-pool52-S1-D	1603066	1542678	60388	788937	0.51	753741	228826	0.3	753741	83755	0.11	0.61	448676	153499	52883	43.13	32.9189	36.8599	0.405313	1262716	4	scSPLAT	72.3	2.8	3.1	B1
Lnuclei-pool53-S1-A	3053586	2962869	90717	1523911	0.51	1438958	457826	0.32	1438958	165170	0.11	0.62	891565	305741	105064	41.49	33.219	36.3913	0.393374	2248257	4	scSPLAT	68	0.9	0.8	B1
Lnuclei-pool53-S1-B	3107166	2919019	188147	1533443	0.53	1385576	450283	0.32	1385576	161048	0.12	0.63	908473	305373	103166	40.76	32.182	35.9408	0.385944	2296222	4	scSPLAT	72	0.9	0.8	B1
Lnuclei-pool53-S1-C	3189227	2980409	208818	1627127	0.55	1353282	469737	0.35	1353282	159848	0.12	0.65	961211	320658	102796	40.93	31.7367	35.6914	0.386424	2335451	4	scSPLAT	66.7	1.7	1.6	B1
Lnuclei-pool53-S1-D	2770499	2657619	112880	1291042	0.49	1366577	445486	0.33	1366577	148160	0.11	0.6	775347	297870	95932	39.94	33.1359	35.2511	0.379659	2075451	4	scSPLAT	62.8	0.8	0.8	B1
Lnuclei-pool54-S1-A	8525103	8212968	312135	3921736	0.48	4291232	1137313	0.27	4291232	415807	0.1	0.57	1250887	525560	174036	68.1	53.7894	58.146	0.643738	2796823	4	scSPLAT	66.2	1	0.9	B1
Lnuclei-pool54-S1-B	10363169	9745435	617734	5143137	0.53	4602298	1456548	0.32	4602298	511592	0.11	0.63	1662900	688848	216367	67.67	52.7068	57.7071	0.638867	3608812	4	scSPLAT	71.1	1	0.9	B1
Lnuclei-pool54-S1-C	11353562	10612532	741030	5581941	0.53	5030591	1609993	0.32	5030591	539195	0.11	0.63	1808929	760405	228020	67.59	52.7697	57.7112	0.63817	3767656	4	scSPLAT	70.9	1.2	1.2	B1
Lnuclei-pool54-S1-D	10018270	9602005	416265	4832807	0.5	4769198	1566803	0.33	4769198	519770	0.11	0.61	1598470	721913	221102	66.92	53.9245	57.4617	0.6327	3619481	4	scSPLAT	64.9	1	1	B1
Lnuclei-pool55-S1-A	8901050	8637086	263964	4239549	0.49	4397537	1122377	0.26	4397537	434635	0.1	0.58	1519875	561543	196098	64.15	49.9684	54.8821	0.607092	3290897	4	scSPLAT	64.9	1.4	1.3	B1
Lnuclei-pool55-S1-B	9606315	9050265	556050	4431252	0.49	4619013	1194486	0.26	4619013	450910	0.1	0.58	1605398	602942	202466	63.77	49.5229	55.0984	0.603267	3528338	4	scSPLAT	75.8	0.8	0.7	B1
Lnuclei-pool55-S1-C	9126378	8511280	615098	4337309	0.51	4173971	1160429	0.28	4173971	427214	0.1	0.6	1581246	591268	192420	63.54	49.0475	54.9593	0.600852	3358896	4	scSPLAT	73.8	0.8	0.8	B1
Lnuclei-pool55-S1-D	8244694	7904750	339944	3930251	0.5	3974499	1154013	0.29	3974499	409711	0.1	0.6	1451464	580674	186994	63.07	49.6822	54.3595	0.596079	3272234	4	scSPLAT	65.8	0.8	0.8	B1
Lnuclei-pool56-S1-A	8725460	8322189	403271	4146507	0.5	4175682	1187125	0.28	4175682	437954	0.1	0.6	1728583	645186	221099	58.31	45.6514	49.5155	0.550406	3782313	4	scSPLAT	68.6	0.9	0.8	B1
Lnuclei-pool56-S1-B	8895697	8016388	879309	4123283	0.51	3893105	1119326	0.29	3893105	421809	0.11	0.61	1747226	623876	214219	57.63	44.2632	49.2142	0.543586	3760066	4	scSPLAT	70.5	0.9	0.8	B1
Lnuclei-pool56-S1-C	9818246	8777950	1040296	4488564	0.51	4289386	1268762	0.3	4289386	456519	0.11	0.61	1895981	703351	229256	57.76	44.564	49.7817	0.544793	4039785	4	scSPLAT	70.5	0.9	0.8	B1
Lnuclei-pool56-S1-D	8261576	7723712	537864	3786695	0.49	3937017	1166382	0.3	3937017	405644	0.1	0.59	1626324	640040	207865	57.05	45.126	48.7568	0.53828	3695262	4	scSPLAT	68.7	0.9	0.9	B1
Lnuclei-pool57-S1-A	13455535	13127147	328388	6450417	0.49	6676730	1862240	0.28	6676730	684740	0.1	0.59	1863597	801144	263921	71.11	56.9796	61.4573	0.674499	3956596	4	scSPLAT	68.7	0.8	0.8	B1
Lnuclei-pool57-S1-B	10895407	10332226	563181	5066593	0.49	5265633	1452980	0.28	5265633	608482	0.12	0.59	1480760	627703	223285	70.77	56.799	63.3049	0.672877	3250657	4	scSPLAT	70.4	0.9	0.9	B1
Lnuclei-pool57-S1-C	13085390	12384680	700710	6206807	0.5	6177873	1813146	0.29	6177873	614211	0.1	0.6	1828379	793950	238288	70.54	56.2115	61.2042	0.668686	3848273	4	scSPLAT	72.7	1.7	1.7	B1
Lnuclei-pool57-S1-D	9934450	9565217	369233	4677038	0.49	4888179	1479645	0.3	4888179	502621	0.1	0.59	1392398	637474	196138	70.23	56.9171	60.977	0.665729	3189232	4	scSPLAT	74.9	1.1	1	B1
Lnuclei-pool58-S1-A	11667603	11310735	356868	5523362	0.49	5787373	1459667	0.25	5787373	563933	0.1	0.58	1997618	751276	260521	63.83	48.531	53.8028	0.601242	4319767	4	scSPLAT	67.4	0.7	0.7	B1
Lnuclei-pool58-S1-B	9507060	8740310	766750	4300968	0.49	4439342	1120482	0.25	4439342	484298	0.11	0.58	1562302	579610	215150	63.68	48.2714	55.5749	0.600887	3415628	4	scSPLAT	69.9	0.8	0.8	B1
Lnuclei-pool58-S1-C	13271282	12410289	860993	6111198	0.49	6299091	1630667	0.26	6299091	584321	0.09	0.58	2218960	850239	268656	63.69	47.8594	54.0225	0.599114	4687977	4	scSPLAT	69.3	1.6	1.6	B1
Lnuclei-pool58-S1-D	8890154	8513060	377094	4218800	0.5	4294260	1170171	0.27	4294260	414393	0.1	0.59	1563339	611121	196373	62.94	47.7751	52.6119	0.591473	3518974	4	scSPLAT	66.4	2.3	2.3	B1
Lnuclei-pool59-S1-A	9108102	8870955	237147	4506547	0.51	4364408	1303452	0.3	4364408	486058	0.11	0.61	1628763	648467	220185	63.86	50.2501	54.7001	0.603337	3664174	4	scSPLAT	75.9	0.8	0.8	B1
Lnuclei-pool59-S1-B	10409428	9836816	572612	4900251	0.5	4936565	1351481	0.27	4936565	577767	0.12	0.6	1792366	683214	253810	63.42	49.4471	56.0705	0.600353	3976769	4	scSPLAT	73.2	0.8	0.8	B1
Lnuclei-pool59-S1-C	12646027	11988464	657563	6076148	0.51	5912316	1675262	0.28	5912316	592058	0.1	0.6	2213331	856540	270709	63	48.8713	54.2772	0.599617	4702862	4	scSPLAT	70.5	1.6	1.5	B1
Lnuclei-pool59-S1-D	9090375	8739104	351271	4423354	0.51	4315750	1306957	0.3	4315750	447872	0.1	0.61	1637190	663957	208513	62.99	49.1983	53.4436	0.593787	3722244	4	scSPLAT	68.7	0.8	0.7	B1
Lnuclei-pool60-S1-A	10906032	10623630	282402	5542456	0.52	5081174	1502492	0.3	5081174	575895	0.11	0.62	1876854	734343	251408	66.14	51.125	56.3448	0.624372	4031176	4	scSPLAT	69.1	0.8	0.8	B1
Lnuclei-pool60-S1-B	9784798	9218944	565854	4628975	0.5	4589969	1260351	0.27	4589969	549582	0.12	0.6	1591903	617584	229787	65.61	50.999	58.1888	0.621167	3490121	4	scSPLAT	63.5	0.7	0.7	B1
Lnuclei-pool60-S1-C	10715508	10111705	603803	5051760	0.5	5059945	1395780	0.28	5059945	497125	0.1	0.59	1736147	692816	216851	65.63	50.3635	56.379	0.619015	3725839	4	scSPLAT	69	1.7	1.6	B1
Lnuclei-pool60-S1-D	7397728	7112305	285423	3561278	0.5	3551027	1076669	0.3	3551027	378847	0.11	0.6	1238624	523764	166569	65.22	51.3533	56.0332	0.6155	2881645	4	scSPLAT	65.9	0.9	0.8	B1
