# Supplementary material for: scSPLAT, a scalable plate-based protocol for single cell WGBS library preparation
Source: Sci Rep. 2022 Apr 6;12:5772. doi: 10.1038/s41598-022-09798-2 (PMC8986790; doi:10.1038/s41598-022-09798-2)
Supplement: Supplementary file 4 — Supplementary Information 4. [file 41598_2022_9798_MOESM4_ESM.xlsx]

## Sheet: Sheet1
Chr	Start	End	DMR meth cluster2-cluster1*	Annotation	Detailed_Annotation	Distance_to_TSS	Nearest_PromoterID	Gene_Name
chr13	48492534	48493092	0.958451644	intron (NM_001352426, intron 12 of 12)	L2a|LINE|L2	40267	NM_001268	RCBTB2
chr6	167350131	167350917	0.878090163	Intergenic	L1MDa|LINE|L1	25438	NM_031949	TTLL2
chr20	5078180	5078888	0.872493332	intron (NM_001330987, intron 3 of 3)	MLT1I|LTR|ERVL-MaLR	34542	NM_001009923	TMEM230	*negative values = lower methylation in cluster 2 and a difference in mean methylation of > 0.6
chr1	145979493	145980428	0.862560603	Intergenic	Intergenic	15270	NM_032305	POLR3GL	*positive values = lower methylation in cluster 1 and a difference in mean methylation of > 0.6
chr10	30436929	30437970	0.858916082	intron (NM_005204, intron 2 of 8)	MIR|SINE|MIR	2803	NM_001320961	MAP3K8
chr1	153944946	153945391	0.854523214	promoter-TSS (NM_001367466)	promoter-TSS (NM_001367466)	88	NM_001367466	DENND4B
chr16	75074984	75075957	0.853746751	intron (NM_032268, intron 1 of 4)	intron (NM_032268, intron 1 of 4)	41302	NM_153486	LDHD
chr9	137628497	137628805	0.846521586	intron (NM_001354612, intron 1 of 8)	intron (NM_001354612, intron 1 of 8)	9646	NM_001354259	EHMT1
chr14	73743444	73743866	0.841026725	intron (NM_001043318, intron 1 of 11)	intron (NM_001043318, intron 1 of 11)	-15092	NR_039727	MIR4505
chrX	119685173	119685912	0.837815307	intron (NM_145799, intron 1 of 10)	MIR3|SINE|MIR	7626	NM_145802	SEPTIN6
chr15	85689508	85690306	0.831485753	intron (NM_007200, intron 16 of 36)	intron (NM_007200, intron 16 of 36)	68818	NR_120366	LOC101929679
chr20	35772954	35773746	0.830535619	intron (NM_016436, intron 1 of 17)	intron (NM_016436, intron 1 of 17)	1335	NM_016436	PHF20
chr11	414484	416029	0.827770955	promoter-TSS (NM_001135054)	promoter-TSS (NM_001135054)	-257	NM_001135054	SIGIRR
chrX	9352398	9353391	0.826934848	Intergenic	Intergenic	-110401	NM_001139468	TBL1X
chr12	55729875	55730821	0.82422049	promoter-TSS (NM_001257389)	promoter-TSS (NM_001257389)	-675	NM_001257389	CD63
chr10	73865260	73866205	0.822554584	intron (NR_160045, intron 1 of 17)	intron (NR_160045, intron 1 of 17)	8823	NM_001367537	CAMK2G
chr6	144351330	144351929	0.822275835	intron (NM_007124, intron 1 of 73)	intron (NM_007124, intron 1 of 73)	-54026	NR_132778	SNORA98
chr8	144047872	144052678	0.817719398	TTS (NM_017570)	TTS (NM_017570)	877	NR_158554	SMPD5
chr11	3839002	3840038	0.814282053	intron (NM_001665, intron 1 of 1)	(AC)n|Simple_repeat|Simple_repeat	1439	NM_001665	RHOG
chr10	62082577	62083563	0.811391631	intron (NM_001244638, intron 5 of 6)	(AC)n|Simple_repeat|Simple_repeat	33713	NM_001244638	ARID5B
chr7	100477312	100478238	0.809809388	exon (NM_001303043, exon 2 of 5)	exon (NM_001303043, exon 2 of 5)	1439	NM_001303043	TSC22D4
chr7	100632781	100634173	0.807128037	exon (NM_001206855, exon 1 of 15)	exon (NM_001206855, exon 1 of 15)	173	NM_001206855	TFR2
chr17	7383691	7384716	0.806729048	exon (NM_001251902, exon 6 of 13)	exon (NM_001251902, exon 6 of 13)	3114	NM_003985	TNK1
chr3	184381124	184382253	0.806583143	intron (NM_001304472, intron 4 of 22)	CpG	1378	NM_001304474	CHRD
chr3	141266711	141267453	0.8043249	intron (NM_001282728, intron 3 of 6)	Tigger12A|DNA|TcMar-Tigger	35257	NM_001282728	PXYLP1
chr17	42286829	42288016	0.804139469	promoter-TSS (NM_003152)	promoter-TSS (NM_003152)	-125	NM_003152	STAT5A
chr19	42199077	42200049	0.803911756	non-coding (NR_073052, exon 3 of 3)	non-coding (NR_073052, exon 3 of 3)	18114	NR_073051	DEDD2
chr11	62555591	62557086	0.803296954	Intergenic	Intergenic	3968	NR_037427	MIR3654
chr6	166488018	166488507	0.803025657	intron (NM_001006932, intron 11 of 21)	intron (NM_001006932, intron 11 of 21)	21171	NR_031734	MIR1913
chr22	37484029	37486167	0.802519215	intron (NM_002405, intron 1 of 7)	intron (NM_002405, intron 1 of 7)	1286	NR_029413	MFNG
chr1	111507478	111507975	0.801276164	intron (NM_001081976, intron 1 of 5)	intron (NM_001081976, intron 1 of 5)	-3605	NM_000677	ADORA3
chr11	70824572	70825099	0.801141905	intron (NM_012309, intron 10 of 24)	intron (NM_012309, intron 10 of 24)	-37955	NR_073536	SHANK2-AS3
chr1	6453878	6456437	0.799661323	intron (NM_031475, intron 10 of 12)	CpG	11038	NM_148965	TNFRSF25
chr15	55267138	55267896	0.799263827	intron (NM_183234, intron 1 of 6)	intron (NM_183234, intron 1 of 6)	2769	NM_183234	RAB27A
chr13	109840102	109840698	0.79911835	Intergenic	Intergenic	-53817	NM_003749	IRS2
chr11	70661382	70663408	0.797542138	promoter-TSS (NR_110766)	promoter-TSS (NR_110766)	-554	NR_110766	SHANK2
chr7	155802235	155807567	0.797496663	intron (NM_000193, intron 2 of 2)	CpG	4171	NR_132318	SHH
chr18	23231355	23232076	0.797230773	intron (NR_023359, intron 4 of 6)	intron (NR_023359, intron 4 of 6)	75890	NM_138375	CABLES1
chr9	89701244	89701699	0.796474522	intron (NR_024280, intron 4 of 5)	intron (NR_024280, intron 4 of 5)	61688	NR_024280	UNQ6494
chr11	64205829	64208434	0.795581185	intron (NM_178443, intron 1 of 14)	MIR3|SINE|MIR	410	NM_031471	FERMT3
chrX	68684275	68684736	0.794165562	intron (NM_014725, intron 2 of 13)	intron (NM_014725, intron 2 of 13)	-9134	NM_001142504	STARD8
chr11	67267969	67269646	0.792800598	intron (NM_001619, intron 1 of 20)	intron (NM_001619, intron 1 of 20)	2334	NM_001619	GRK2
chr7	17234244	17234796	0.791790287	Intergenic	Intergenic	-64132	NM_001621	AHR
chr2	197293699	197294594	0.791762173	intron (NR_046837, intron 5 of 5)	intron (NR_046837, intron 5 of 5)	8373	NR_046837	ANKRD44-IT1
chr8	124564372	124565281	0.790241753	intron (NM_001282971, intron 10 of 14)	intron (NM_001282971, intron 10 of 14)	25703	NM_005005	NDUFB9
chr20	19937345	19938014	0.789744852	intron (NM_001242581, intron 3 of 11)	Charlie4a|DNA|hAT-Charlie	48113	NM_018993	RIN2
chr12	51721190	51722317	0.78892318	exon (NM_001177984, exon 12 of 26)	exon (NM_001177984, exon 12 of 26)	110164	NM_001013690	FIGNL2
chr19	1074230	1075215	0.788275779	exon (NM_001282335, exon 8 of 22)	exon (NM_001282335, exon 8 of 22)	-1912	NM_001282334	ARHGAP45
chr2	127422590	127423853	0.786775366	TTS (NR_039944)	TTS (NR_039944)	397	NR_039944	MIR4783
chr22	17218923	17219642	0.786070248	intron (NM_001282225, intron 1 of 9)	intron (NM_001282225, intron 1 of 9)	153	NM_001282225	ADA2
chr15	96346336	96349060	0.784783292	Intergenic	Intergenic	13933	NM_001145157	NR2F2
chr2	218218115	218219919	0.784043842	intron (NM_152862, intron 2 of 10)	intron (NM_152862, intron 2 of 10)	1620	NM_005731	ARPC2
chr11	10306019	10307251	0.783850738	exon (NM_001124, exon 4 of 4)	exon (NM_001124, exon 4 of 4)	1562	NM_001124	ADM
chr2	197255160	197255929	0.783367448	intron (NR_046837, intron 5 of 5)	intron (NR_046837, intron 5 of 5)	46975	NR_046837	ANKRD44-IT1
chr10	11871325	11871795	0.78284632	3' UTR (NM_153256, exon 4 of 4)	3' UTR (NM_153256, exon 4 of 4)	23150	NR_038222	PROSER2-AS1
chr1	6208554	6209769	0.782635921	exon (NM_207396, exon 5 of 18)	exon (NM_207396, exon 5 of 18)	3042	NM_207396	RNF207
chr12	9868045	9868799	0.781769513	intron (NM_005127, intron 1 of 4)	intron (NM_005127, intron 1 of 4)	1437	NM_005127	CLEC2B
chr13	40981988	40983051	0.779425736	promoter-TSS (NM_001145353)	promoter-TSS (NM_001145353)	-237	NM_001145353	ELF1
chr6	41560267	41561531	0.779238379	intron (NM_001012427, intron 1 of 16)	CpG	-12278	NR_126415	FOXP4-AS1
chr11	67024248	67024928	0.779101769	intron (NM_001318775, intron 1 of 6)	MIRb|SINE|MIR	1454	NM_001318775	SYT12
chr9	130040002	130040619	0.778141747	intron (NM_001363755, intron 1 of 15)	intron (NM_001363755, intron 1 of 15)	2879	NM_015033	FNBP1
chr16	73166111	73166983	0.776784385	Intergenic	Intergenic	-22100	NM_207385	C16orf47
chr1	40060008	40061104	0.776175214	intron (NM_001350484, intron 4 of 13)	intron (NM_001350484, intron 4 of 13)	19705	NM_001350481	CAP1
chr1	31944014	31944653	0.774565517	Intergenic	Intergenic	-5965	NM_001195101	PTP4A2
chr17	81284882	81286182	0.771684159	intron (NM_001037984, intron 2 of 15)	CpG	9775	NM_001037984	SLC38A10
chr17	7015522	7015943	0.771167568	TTS (NR_038310)	TTS (NR_038310)	950	NM_174893	C17orf49
chr5	134555616	134556344	0.770492087	intron (NM_015288, intron 4 of 10)	intron (NM_015288, intron 4 of 10)	29872	NM_015288	JADE2
chr14	37597049	37599385	0.769880944	intron (NM_001310135, intron 1 of 32)	intron (NM_001310135, intron 1 of 32)	2588	NM_001310135	TTC6
chr8	11707118	11710748	0.768951203	intron (NM_002052, intron 2 of 6)	CpG	1077	NM_001308093	GATA4
chr15	96341574	96345141	0.768946515	Intergenic	Intergenic	9592	NM_001145157	NR2F2
chr10	11684517	11685556	0.767613648	Intergenic	Intergenic	-57346	NM_024693	ECHDC3
chr9	127862069	127863037	0.7672506	Intergenic	Intergenic	6942	NR_039819	MIR4672
chr1	221809156	221809912	0.767149676	Intergenic	Intergenic	31132	NR_125989	LINC01655
chr17	38560358	38566864	0.763772349	intron (NM_025248, intron 4 of 18)	CpG-11054	42341	NM_025248	SRCIN1
chr1	39204282	39205235	0.763708738	intron (NM_012090, intron 1 of 92)	(CCTCTTC)n|Simple_repeat|Simple_repeat	120591	NM_012090	MACF1
chr11	65640264	65641826	0.76354423	exon (NM_153253, exon 2 of 16)	exon (NM_153253, exon 2 of 16)	924	NM_153253	SIPA1
chr10	79241659	79245878	0.763104744	intron (NM_020338, intron 7 of 24)	CpG	-103701	NM_005729	PPIF
chr2	133265044	133265491	0.762699247	promoter-TSS (NR_110294)	promoter-TSS (NR_110294)	-928	NR_110294	NCKAP5-AS2
chr8	27324760	27328261	0.762008818	intron (NM_173175, intron 1 of 29)	intron (NM_173175, intron 1 of 29)	946	NM_173175	PTK2B
chr9	113517193	113518719	0.761380653	intron (NM_130795, intron 7 of 15)	intron (NM_130795, intron 7 of 15)	16449	NM_130795	RGS3
chr11	10743372	10743950	0.760813696	Intergenic	LTR32|LTR|ERVL	-7585	NM_014633	CTR9
chr19	7337495	7338085	0.760014063	Intergenic	Intergenic	-11147	NM_001367823	ARHGEF18
chr14	102088312	102089081	0.758660871	intron (NM_001017963, intron 2 of 11)	intron (NM_001017963, intron 2 of 11)	-1652	NM_005348	HSP90AA1
chr12	9649897	9651050	0.758304205	intron (NR_046444, intron 1 of 4)	MER92A|LTR|ERV1	2426	NR_046446	LOC374443
chr19	1130741	1133649	0.757877731	promoter-TSS (NM_001100122).2	promoter-TSS (NM_001100122).2	26	NM_001100122	SBNO2
chr19	10813048	10813551	0.757640337	intron (NM_001005362, intron 14 of 19)	intron (NM_001005362, intron 14 of 19)	4197	NR_029586	MIR199A1
chr21	44083836	44084293	0.756574245	intron (NM_001351709, intron 7 of 15)	intron (NM_001351709, intron 7 of 15)	9740	NM_001351709	TRAPPC10
chr16	252596	253336	0.756445611	intron (NM_001284497, intron 2 of 12)	intron (NM_001284497, intron 2 of 12)	18145	NM_001284497	FAM234A
chr19	19459780	19461708	0.756120047	intron (NM_001300946, intron 2 of 12)	intron (NM_001300946, intron 2 of 12)	25681	NR_030370	MIR640
chr4	153487694	153489985	0.755970447	intron (NM_001131007, intron 3 of 34)	MLT1C|LTR|ERVL-MaLR	22479	NM_001131007	TMEM131L
chr17	2214970	2216394	0.75564398	intron (NM_001256827, intron 3 of 11)	intron (NM_001256827, intron 3 of 11)	-16996	NR_110888	LOC101927839
chr19	3178166	3181349	0.75381463	exon (NM_003775, exon 1 of 1)	exon (NM_003775, exon 1 of 1)	988	NM_003775	S1PR4
chr12	124456694	124458076	0.75305062	intron (NM_001077261, intron 7 of 47)	intron (NM_001077261, intron 7 of 47)	110227	NM_006312	NCOR2
chr19	14057013	14059345	0.75232038	promoter-TSS (NM_001367327)	promoter-TSS (NM_001367327)	-541	NM_001367327	PALM3
chr10	30435429	30436455	0.751838313	intron (NM_001320961, intron 1 of 7)	intron (NM_001320961, intron 1 of 7)	1296	NM_001320961	MAP3K8
chr14	73711966	73713534	0.750403097	exon (NM_006029, exon 1 of 1)	exon (NM_006029, exon 1 of 1)	1634	NM_006029	PNMA1
chr9	136700858	136701920	0.750335016	Intergenic	Intergenic	-11183	NM_152421	DIPK1B
chr19	58356008	58357311	0.749922961	exon (NM_001207009, exon 2 of 2)	exon (NM_001207009, exon 2 of 2)	-3167	NM_130786	A1BG
chr19	13985726	13986768	0.749791622	intron (NM_002918, intron 2 of 20)	intron (NM_002918, intron 2 of 20)	20073	NM_002918	RFX1
chr8	37881498	37882274	0.748735145	intron (NM_001002814, intron 1 of 5)	intron (NM_001002814, intron 1 of 5)	17611	NM_025151	RAB11FIP1
chr2	219057228	219058007	0.748245359	exon (NM_002181, exon 2 of 3)	exon (NM_002181, exon 2 of 3)	1133	NR_036081	MIR3131
chr7	603572	605379	0.747953351	intron (NR_110055, intron 1 of 1)	intron (NR_110055, intron 1 of 1)	1077	NR_110055	LOC101926963
chr9	136538490	136540624	0.747663103	intron (NM_017617, intron 2 of 33)	AluSx|SINE|Alu	6491	NM_017617	NOTCH1
chr14	37621830	37623313	0.747653732	exon (NM_001310135, exon 3 of 33)	exon (NM_001310135, exon 3 of 33)	26942	NM_001310135	TTC6
chr1	2290063	2291760	0.746182834	intron (NM_003036, intron 1 of 6)	CpG	61750	NR_024489	LOC100129534
chr3	119809396	119810584	0.74586734	intron (NM_033013, intron 2 of 8)	intron (NM_033013, intron 2 of 8)	27280	NM_022002	NR1I2
chr12	114699036	114701344	0.745768412	Intergenic	Intergenic	-16015	NM_005996	TBX3
chr11	116931757	116932423	0.745718171	intron (NM_001366687, intron 3 of 4)	L2a|LINE|L2	-94140	NM_001318021	APOA1
chrX	65696213	65697446	0.745367329	intron (NM_002444, intron 1 of 12)	intron (NM_002444, intron 1 of 12)	29175	NM_002444	MSN
chr10	132434557	132434739	0.745218029	Intergenic	MLT2D|LTR|ERVL	-10541	NR_149317	C10orf91
chr1	65000943	65001722	0.744294172	intron (NR_119383, intron 1 of 6)	intron (NR_119383, intron 1 of 6)	1144	NR_119383	LINC01359
chr1	36160357	36162431	0.743621604	intron (NM_018067, intron 1 of 16)	intron (NM_018067, intron 1 of 16)	5234	NM_001286365	MAP7D1
chr5	82356731	82357537	0.742403153	Intergenic	Intergenic	77672	NM_001017971	ATP6AP1L
chr11	67403424	67404559	0.741418197	promoter-TSS (NM_001256508)	promoter-TSS (NM_001256508)	61	NR_046266	TBC1D10C
chr22	46373784	46374781	0.741309133	intron (NM_014246, intron 24 of 34)	intron (NM_014246, intron 24 of 34)	38568	NM_001282783	TRMU
chr1	6459864	6461002	0.741058529	TTS (NM_003790)	TTS (NM_003790)	5762	NM_148965	TNFRSF25
chr12	6074357	6075732	0.74036611	intron (NM_000552, intron 7 of 51)	intron (NM_000552, intron 7 of 51)	-34861	NR_145989	SNORA120
chr19	4368847	4370407	0.740194719	intron (NM_003025, intron 1 of 9)	intron (NM_003025, intron 1 of 9)	26100	NM_032868	MPND
chr7	37342349	37343423	0.740192846	intron (NM_001206480, intron 1 of 21)	intron (NM_001206480, intron 1 of 21)	10782	NM_001206482	ELMO1
chr19	3670610	3672478	0.739178345	intron (NM_001195733, intron 1 of 16)	intron (NM_001195733, intron 1 of 16)	28924	NM_012398	PIP5K1C
chr3	197712304	197713123	0.738389725	intron (NM_001346873, intron 2 of 21)	intron (NM_001346873, intron 2 of 21)	24191	NM_014687	RUBCN
chr14	67488262	67488768	0.737909038	5' UTR (NM_001348543, exon 1 of 3)	5' UTR (NM_001348543, exon 1 of 3)	206	NM_001348543	TMEM229B
chr7	2404800	2407225	0.73786512	intron (NM_018641, intron 1 of 1)	intron (NM_018641, intron 1 of 1)	2401	NM_001243794	CHST12
chr6	33914734	33915305	0.737843975	Intergenic	Intergenic	15884	NR_106982	MIR7159
chr1	225466908	225468670	0.736896308	Intergenic	Intergenic	-38934	NM_194442	LBR
chr9	113522614	113524708	0.736789305	intron (NM_130795, intron 8 of 15)	intron (NM_130795, intron 8 of 15)	-12950	NM_001276260	RGS3
chr19	35002761	35003759	0.736058257	intron (NM_001320034, intron 1 of 18)	intron (NM_001320034, intron 1 of 18)	2937	NM_020895	GRAMD1A
chr9	122815982	122816535	0.735994415	Intergenic	MER1A|DNA|hAT-Charlie	12330	NM_005388	PDCL
chr16	88633740	88635384	0.735522581	Intergenic	CpG	-4010	NM_013278	IL17C
chr5	68433732	68434997	0.735303476	Intergenic	Intergenic	141787	NM_001242466	PIK3R1
chr3	152243544	152244094	0.734645138	Intergenic	AluSx1|SINE|Alu	-25110	NM_001314057	MBNL1
chr19	3434598	3435620	0.734340202	exon (NM_205843, exon 6 of 11)	exon (NM_205843, exon 6 of 11)	45416	NM_001136503	SMIM24
chr10	132329483	132330610	0.734040604	TTS (NM_001318883)	TTS (NM_001318883)	1834	NM_001318880	STK32C
chr11	720455	722319	0.733423816	intron (NM_022772, intron 9 of 20)	intron (NM_022772, intron 9 of 20)	-14304	NM_001367390	DEAF1
chr2	160367688	160368287	0.733144982	intron (NM_002897, intron 1 of 13)	intron (NM_002897, intron 1 of 13)	39895	NR_039946	MIR4785
chr15	64842268	64847355	0.733129679	intron (NM_001195059, intron 1 of 4)	intron (NM_001195059, intron 1 of 4)	2896	NM_025201	PLEKHO2
chr9	95462104	95463578	0.733074948	promoter-TSS (NR_038982)	promoter-TSS (NR_038982)	-768	NR_038982	LOC100507346
chr1	2300175	2301780	0.733023255	intron (NM_003036, intron 1 of 6)	CpG	51684	NR_024489	LOC100129534
chr10	30528975	30530338	0.732900467	Intergenic	Intergenic	95010	NM_001320961	MAP3K8
chr9	134455780	134456896	0.732720041	Intergenic	Intergenic	49778	NM_001291921	RXRA
chr19	17124924	17126727	0.732581522	intron (NM_001130065, intron 2 of 39)	intron (NM_001130065, intron 2 of 39)	33590	NR_145784	SNORA118
chr3	71225680	71227480	0.732143822	intron (NR_146142, intron 5 of 19)	(TC)n|Simple_repeat|Simple_repeat	18497	NM_001244814	FOXP1
chr6	89350778	89351354	0.731898135	intron (NM_016021, intron 1 of 7)	intron (NM_016021, intron 1 of 7)	1656	NM_016021	UBE2J1
chr17	44007227	44008055	0.731891893	exon (NM_153006, exon 6 of 7)	exon (NM_153006, exon 6 of 7)	3019	NM_153006	NAGS
chrX	154368113	154370455	0.731591286	intron (NM_001110556, intron 2 of 47)	G-rich|Low_complexity|Low_complexity	5350	NM_001110556	FLNA
chr15	52794238	52798041	0.731277228	Intergenic	Intergenic	-5803	NM_004498	ONECUT1
chr15	69714153	69714593	0.730603388	Intergenic	L3|LINE|CR1	-120861	NR_026764	LINC00593
chr4	39446803	39447691	0.729751829	exon (NM_175737, exon 4 of 5)	exon (NM_175737, exon 4 of 5)	11701	NM_001024921	RPL9
chr6	41938053	41940684	0.728586001	intron (NM_001136126, intron 1 of 3)	intron (NM_001136126, intron 1 of 3)	2480	NM_001760	CCND3
chr3	9146766	9146995	0.728483257	intron (NM_014850, intron 1 of 21)	intron (NM_014850, intron 1 of 21)	-45613	NR_121664	SRGAP3-AS2
chr19	10104876	10105975	0.727491094	promoter-TSS (NM_020230)	promoter-TSS (NM_020230)	-798	NM_001346141	PPAN
chr12	47818167	47819268	0.7274514	intron (NM_015401, intron 1 of 25)	intron (NM_015401, intron 1 of 25)	1186	NM_001098416	HDAC7
chrX	12999790	13001000	0.727339327	Intergenic	Intergenic	25285	NM_021109	TMSB4X
chr1	89272453	89272935	0.727337082	5' UTR (NM_052942, exon 1 of 12)	5' UTR (NM_052942, exon 1 of 12)	166	NM_052942	GBP5
chr16	4505229	4506137	0.727134532	intron (NM_001127205, intron 2 of 5).2	intron (NM_001127205, intron 2 of 5).2	9825	NM_001127205	HMOX2
chr21	43916472	43917900	0.726574095	intron (NM_001369880, intron 1 of 8)	intron (NM_001369880, intron 1 of 8)	398	NM_001369880	AGPAT3
chr16	57529975	57530725	0.726314495	intron (NM_033212, intron 1 of 8)	intron (NM_033212, intron 1 of 8)	6221	NM_033212	CCDC102A
chr5	179793274	179794089	0.726311041	promoter-TSS (NM_145867)	promoter-TSS (NM_145867)	-305	NM_145867	LTC4S
chr6	3022818	3024523	0.725078775	promoter-TSS (NR_152848)	promoter-TSS (NR_152848)	220	NR_033884	HTATSF1P2
chr16	72787183	72788300	0.724670394	exon (NM_006885, exon 10 of 10)	exon (NM_006885, exon 10 of 10)	-122771	NR_126330	LINC01572
chr1	30755469	30758040	0.723636686	intron (NM_006762, intron 1 of 7)	L3b|LINE|CR1	1020	NM_006762	LAPTM5
chr15	41501122	41503760	0.723176801	exon (NM_002220, exon 5 of 7)	exon (NM_002220, exon 5 of 7)	8567	NM_002220	ITPKA
chr18	74994366	74995778	0.722685646	intron (NM_017757, intron 7 of 7)	intron (NM_017757, intron 7 of 7)	210441	NM_001306093	ZADH2
chr9	130128258	130129560	0.722237673	3' UTR (NM_001287346, exon 17 of 17)	3' UTR (NM_001287346, exon 17 of 17)	15310	NR_135124	GPRACR
chr16	56634632	56637311	0.722112861	intron (NR_036677, intron 1 of 2)	intron (NR_036677, intron 1 of 2)	232	NR_036677	MT1JP
chr7	88218523	88219249	0.721735802	exon (NM_003130, exon 2 of 8)	exon (NM_003130, exon 2 of 8)	1198	NM_001256891	SRI
chr8	143938610	143940051	0.72173354	intron (NM_000445, intron 2 of 32)	intron (NM_000445, intron 2 of 32)	267	NM_201384	PLEC
chr13	114128447	114129885	0.72114969	intron (NM_001320821, intron 1 of 25).2	intron (NM_001320821, intron 1 of 25).2	3457	NM_001320821	RASA3
chr21	37225459	37226276	0.720250584	intron (NM_001331018, intron 4 of 4)	intron (NM_001331018, intron 4 of 4)	17364	NR_026719	DSCR9
chr17	64708381	64709276	0.719605867	Intergenic	Intergenic	-46521	NM_022739	SMURF2
chr15	73995778	73996433	0.71891779	intron (NM_033247, intron 1 of 4)	L1MB4|LINE|L1	1389	NM_033247	PML
chr4	25783825	25784309	0.718789754	intron (NM_001297592, intron 14 of 23)	intron (NM_001297592, intron 14 of 23)	78921	NM_015187	SEL1L3
chr4	26884158	26885320	0.718342213	intron (NM_001169118, intron 1 of 12)	MIRb|SINE|MIR	23898	NM_020860	STIM2
chr1	173206875	173207592	0.718222025	promoter-TSS (NM_003326)	promoter-TSS (NM_003326)	98	NM_003326	TNFSF4
chr7	150515380	150516231	0.717904436	intron (NM_153236, intron 1 of 1)	intron (NM_153236, intron 1 of 1)	933	NM_153236	GIMAP7
chr9	122903197	122904199	0.717600775	intron (NM_001100588, intron 1 of 20)	intron (NM_001100588, intron 1 of 20)	1661	NM_018835	RC3H2
chr3	71444092	71445371	0.716937017	intron (NR_146142, intron 3 of 19)	intron (NR_146142, intron 3 of 19)	97358	NR_031697	MIR1284
chr17	77444275	77446877	0.716493926	intron (NM_001293696, intron 1 of 9)	intron (NM_001293696, intron 1 of 9)	-5173	NM_001113496	SEPTIN9
chr1	180926398	180926888	0.716475675	intron (NM_020950, intron 3 of 8)	intron (NM_020950, intron 3 of 8)	13746	NM_020950	KIAA1614
chr11	2305972	2306740	0.716432735	intron (NM_139022, intron 3 of 9)	intron (NM_139022, intron 3 of 9)	-3216	NR_138249	C11orf21
chr19	4326491	4329264	0.716186465	intron (NM_001013841, intron 6 of 12)	intron (NM_001013841, intron 6 of 12)	10950	NM_001013841	STAP2
chr17	77400042	77400996	0.716047778	intron (NM_001113494, intron 1 of 10)	intron (NM_001113494, intron 1 of 10)	-3465	NR_036200	MIR4316
chr1	1628839	1631165	0.715479638	intron (NM_080875, intron 19 of 19)	CpG-125	-2171	NM_006983	MMP23B
chr11	57482356	57483529	0.7152527	Intergenic	CpG	22414	NM_178570	RTN4RL2
chr19	48258051	48258698	0.714806784	TTS (NR_040599)	TTS (NR_040599)	-2428	NR_147707	CARD8
chr2	226650045	226650907	0.714597202	Intergenic	Intergenic	8317	NR_049887	MIR5702
chr2	102082580	102083522	0.713955532	intron (NM_001320978, intron 1 of 11)	intron (NM_001320978, intron 1 of 11)	12661	NM_001288706	IL1R1
chr3	187918788	187920020	0.713889989	Intergenic	Intergenic	57003	NR_135537	LINC01991
chr6	157764040	157765015	0.712589969	Intergenic	Intergenic	-58719	NM_016224	SNX9
chr16	27236821	27238580	0.712588056	intron (NM_145080, intron 2 of 7)	intron (NM_145080, intron 2 of 7)	-30505	NR_037184	NSMCE1-DT
chr11	725426	726917	0.712083041	intron (NM_022772, intron 18 of 20)	CpG-3776	-19088	NM_001367390	DEAF1
chr9	131732824	131734598	0.712034827	intron (NM_001304275, intron 1 of 23)	intron (NM_001304275, intron 1 of 23)	3827	NM_005312	RAPGEF1
chr17	17304405	17306068	0.711760012	intron (NM_020201, intron 1 of 4)	intron (NM_020201, intron 1 of 4)	1863	NM_020201	NT5M
chr19	41307109	41308213	0.711441007	3' UTR (NM_001301016, exon 15 of 15)	3' UTR (NM_001301016, exon 15 of 15)	-2511	NM_052848	CCDC97
chr3	17322428	17323372	0.711116205	intron (NM_014744, intron 13 of 21)	L1MEc|LINE|L1	377120	NM_001134381	TBC1D5
chr1	213979329	213981084	0.710708433	intron (NR_037850, intron 1 of 5)	CpG	5947	NR_037850	PROX1-AS1
chr3	55480394	55484770	0.710457531	intron (NM_003392, intron 1 of 4)	intron (NM_003392, intron 1 of 4)	-1184	NM_001256105	WNT5A
chr2	85134665	85135707	0.710378613	intron (NM_031283, intron 3 of 11)	CpG-16213	1794	NM_031283	TCF7L1
chr7	2508230	2509272	0.71017374	Intergenic	Intergenic	-3778	NM_001166355	LFNG
chr1	226662731	226663720	0.709940988	intron (NR_103784, intron 1 of 1)	intron (NR_103784, intron 1 of 1)	11843	NR_103784	ITPKB-IT1
chr16	88700307	88705184	0.709671662	intron (NM_178841, intron 1 of 5)	intron (NM_178841, intron 1 of 5)	836	NM_001171816	RNF166
chr8	55880766	55881141	0.709373318	intron (NM_002350, intron 1 of 12)	intron (NM_002350, intron 1 of 12)	1118	NM_002350	LYN
chr2	174596654	174597812	0.709320632	intron (NM_001077269, intron 1 of 7)	intron (NM_001077269, intron 1 of 7)	37372	NM_003387	WIPF1
chr19	2618452	2619006	0.709318393	intron (NM_052847, intron 2 of 4)	L1MD3|LINE|L1	-11986	NR_107004	MIR7850
chr2	191114147	191114969	0.708651961	intron (NM_003151, intron 3 of 23)	intron (NM_003151, intron 3 of 23)	36436	NM_003151	STAT4
chr2	239944952	239945643	0.708398484	intron (NR_136158, intron 7 of 10)	MIRc|SINE|MIR	-2203	NR_039949	MIR4786
chr7	50661460	50662322	0.708265988	intron (NM_001350816, intron 6 of 17)	intron (NM_001350816, intron 6 of 17)	43410	NM_001001550	GRB10
chr15	96324886	96325991	0.707377372	promoter-TSS (NM_001145155)	promoter-TSS (NM_001145155)	-608	NM_001145155	NR2F2
chr19	1855095	1856964	0.707222962	intron (NM_031918, intron 1 of 1)	intron (NM_031918, intron 1 of 1)	-7546	NM_020695	REXO1
chr21	35025760	35027806	0.706410018	intron (NM_001754, intron 2 of 8)	CpG	12643	NR_026812	RUNX1-IT1
chr11	69925436	69926992	0.705618486	Intergenic	Intergenic	-106798	NM_005247	FGF3
chr9	127782739	127783834	0.705475675	Intergenic	Intergenic	-2547	NR_039767	MIR3960
chr19	18091052	18091533	0.704701198	intron (NM_001290024, intron 1 of 17)	intron (NM_001290024, intron 1 of 17)	-4358	NM_005535	IL12RB1
chr10	103450854	103451467	0.704641322	non-coding (NR_024552, exon 2 of 4)	non-coding (NR_024552, exon 2 of 4)	1210	NR_024552	CALHM2
chr20	41138591	41138968	0.704403767	promoter-TSS (NR_109889)	promoter-TSS (NR_109889)	-779	NR_109889	PLCG1-AS1
chr19	19110207	19110953	0.703585734	exon (NM_001321544, exon 8 of 8)	exon (NM_001321544, exon 8 of 8)	27898	NM_017814	TMEM161A
chr20	53872371	53873477	0.703525615	Intergenic	Intergenic	2785	NR_002189	SUMO1P1
chr4	1200292	1202639	0.702911339	intron (NR_024569, intron 2 of 3)	intron (NR_024569, intron 2 of 3)	7497	NR_024569	LOC100130872
chr17	38577407	38579837	0.702671821	exon (NM_025248, exon 2 of 19)	exon (NM_025248, exon 2 of 19)	27330	NM_025248	SRCIN1
chr17	43938499	43939009	0.702518097	non-coding (NR_136406, exon 2 of 2)	non-coding (NR_136406, exon 2 of 2)	493	NR_136406	LINC01976
chr17	38898358	38900025	0.702468985	intron (NR_073384, intron 5 of 7)	intron (NR_073384, intron 5 of 7)	-15788	NR_106837	MIR6779
chr19	38877706	38878867	0.70238604	promoter-TSS (NM_198445)	promoter-TSS (NM_198445)	-11	NM_001195833	RINL
chr3	56915979	56916907	0.702003391	promoter-TSS (NM_001289698)	promoter-TSS (NM_001289698)	-7	NM_001289698	ARHGEF3
chr21	46143392	46144320	0.701487829	intron (NM_006657, intron 10 of 14)	LTR13|LTR|ERVK	-7519	NM_001350598	FTCD-AS1
chr22	25069595	25070701	0.701477557	intron (NM_001145206, intron 4 of 10)	intron (NM_001145206, intron 4 of 10)	42174	NM_001145206	KIAA1671
chr1	44721586	44722274	0.701324224	promoter-TSS (NR_002753)	promoter-TSS (NR_002753)	-29	NR_002753	RNU5F-1
chr20	48826333	48827007	0.701036465	intron (NM_020820, intron 1 of 39)	AluSz|SINE|Alu	1329	NM_020820	PREX1
chr17	30823010	30823692	0.70093931	intron (NM_015986, intron 1 of 7)	AluSg|SINE|Alu	1341	NM_015986	CRLF3
chr17	67440685	67441963	0.700581936	intron (NM_181671, intron 1 of 9)	intron (NM_181671, intron 1 of 9)	-30165	NR_037517	MIR548AA2
chr2	68365214	68366759	0.700410292	intron (NM_002664, intron 1 of 8)	intron (NM_002664, intron 1 of 8)	704	NM_002664	PLEK
chr1	203628054	203629411	0.700360591	intron (NM_001365784, intron 1 of 20)	intron (NM_001365784, intron 1 of 20)	795	NM_001365784	ATP2B4
chr7	32992153	32993021	0.700250219	intron (NM_007270, intron 6 of 9)	intron (NM_007270, intron 6 of 9)	13113	NM_001284343	FKBP9
chr5	139709861	139710655	0.700154243	Intergenic	CpG	34815	NM_001317209	CXXC5
chr14	36582975	36584965	0.69992118	Intergenic	CpG	-1356	NM_014360	NKX2-8
chr5	96584572	96585275	0.69923156	intron (NR_130776, intron 4 of 4)	LTR50|LTR|ERVL	-77114	NM_001042442	CAST
chr2	233059684	233064426	0.699049616	intron (NM_001017915, intron 1 of 26).2	intron (NM_001017915, intron 1 of 26).2	1713	NM_001017915	INPP5D
chr10	112182991	112184630	0.698780243	promoter-TSS (NM_020918)	promoter-TSS (NM_020918)	-45	NM_020918	GPAM
chr10	22332922	22333661	0.698511593	Intergenic	Intergenic	-12154	NM_001253855	SPAG6
chrX	129785212	129785880	0.698221002	intron (NM_018990, intron 1 of 7)	intron (NM_018990, intron 1 of 7)	5597	NM_018990	SASH3
chr1	46613530	46614104	0.698096261	intron (NM_201403, intron 1 of 3)	intron (NM_201403, intron 1 of 3)	1316	NM_145279	MOB3C
chr2	233418803	233420178	0.69770643	intron (NM_152879, intron 3 of 29)	intron (NM_152879, intron 3 of 29)	31336	NM_003648	DGKD
chr17	75087538	75088594	0.697572104	5' UTR (NM_001369668, exon 1 of 6)	5' UTR (NM_001369668, exon 1 of 6)	112	NM_001369668	SLC16A5
chr9	110047610	110050238	0.697490061	intron (NM_001004065, intron 1 of 3)	intron (NM_001004065, intron 1 of 3)	326	NM_001198656	PALM2-AKAP2
chr9	114929942	114931267	0.696958297	promoter-TSS (NM_001244)	promoter-TSS (NM_001244)	-9	NM_001252290	TNFSF8
chr1	200034000	200037163	0.696930235	intron (NM_003822, intron 1 of 6)	CpG	-7244	NM_001276464	NR5A2
chr7	100430638	100431180	0.696790148	exon (NM_019606, exon 1 of 4)	exon (NM_019606, exon 1 of 4)	1078	NM_019606	MEPCE
chr3	172592305	172592685	0.696703831	intron (NR_146714, intron 2 of 3)	L1PREC2|LINE|L1	3112	NR_146714	LINC02068
chr15	81296557	81301075	0.696673407	intron (NR_148035, intron 13 of 18)	intron (NR_148035, intron 13 of 18)	1846	NM_004513	IL16
chr9	131554481	131555326	0.6966638	exon (NM_001365666, exon 2 of 4)	exon (NM_001365666, exon 2 of 4)	9380	NM_001365666	PRRT1B
chr9	127853820	127855127	0.696449376	5' UTR (NM_000118, exon 1 of 14)	5' UTR (NM_000118, exon 1 of 14)	300	NM_000118	ENG
chr7	44977230	44981102	0.696316148	promoter-TSS (NM_033054)	promoter-TSS (NM_033054)	-151	NM_033054	MYO1G
chr11	126354535	126355266	0.695928166	promoter-TSS (NM_001348398)	promoter-TSS (NM_001348398)	687	NR_033839	GSEC
chr20	844449	847194	0.695884096	3' UTR (NM_001289146, exon 2 of 2)	3' UTR (NM_001289146, exon 2 of 2)	1178	NM_031424	FAM110A
chr7	150631250	150632443	0.695855828	intron (NM_001244072, intron 1 of 2)	intron (NM_001244072, intron 1 of 2)	539	NM_024711	GIMAP6
chr10	79284812	79287175	0.695823076	intron (NM_020338, intron 8 of 24)	intron (NM_020338, intron 8 of 24)	-61476	NM_005729	PPIF
chr1	25642789	25643357	0.695398805	intron (NM_020379, intron 1 of 11)	intron (NM_020379, intron 1 of 11)	25605	NM_020379	MAN1C1
chr12	6950788	6954884	0.695376461	intron (NM_002831, intron 3 of 15)	intron (NM_002831, intron 3 of 15)	1480	NM_002831	PTPN6
chr9	137461499	137462534	0.694891635	exon (NM_152286, exon 31 of 34)	exon (NM_152286, exon 31 of 34)	-2682	NM_001130969	NSMF
chr2	160427631	160428877	0.694726348	intron (NM_002897, intron 1 of 13)	intron (NM_002897, intron 1 of 13)	-20372	NR_039946	MIR4785
chr22	19891312	19892737	0.694561022	intron (NR_147957, intron 10 of 16)	intron (NR_147957, intron 10 of 16)	-37150	NM_053004	GNB1L
chr15	40306392	40309177	0.694539457	5' UTR (NM_001284297, exon 1 of 32)	5' UTR (NM_001284297, exon 1 of 32)	151	NM_001284299	PLCB2
chr5	177402411	177404928	0.694303022	intron (NM_000505, intron 10 of 13)	CpG-22863	-3008	NM_001029886	PFN3
chr1	47983693	47985510	0.693752657	intron (NM_001194986, intron 2 of 6)	L2c|LINE|L2	12784	NM_001194986	TRABD2B
chr1	207959649	207960104	0.693326806	Intergenic	Intergenic	-48751	NM_001773	CD34
chr2	241965953	241966655	0.693145389	intron (NR_110220, intron 3 of 3)	intron (NR_110220, intron 3 of 3)	-4379	NR_110592	LINC01238
chr2	240690772	240690965	0.693056505	promoter-TSS (NM_198998)	promoter-TSS (NM_198998)	-998	NM_198998	AQP12A
chr3	13013995	13016975	0.692474453	intron (NM_001134382, intron 1 of 13)	intron (NM_001134382, intron 1 of 13)	-28384	NM_001330619	IQSEC1
chr10	79265845	79267153	0.69229833	intron (NM_020338, intron 7 of 24)	intron (NM_020338, intron 7 of 24)	-80970	NM_005729	PPIF
chr3	197554179	197556465	0.692083726	intron (NM_203314, intron 1 of 7)	CpG	646	NM_203314	BDH1
chr13	109743393	109744052	0.692019079	Intergenic	Intergenic	15448	NR_103846	LINC00676
chr20	64077047	64079182	0.691966764	intron (NM_001039467, intron 1 of 5)	intron (NM_001039467, intron 1 of 5)	-1104	NR_106871	MIR6813
chr2	45567431	45568508	0.691662883	intron (NM_018079, intron 9 of 20)	intron (NM_018079, intron 9 of 20)	43298	NM_018079	SRBD1
chr19	41328116	41328983	0.691346621	Intergenic	Intergenic	18072	NM_001346100	CCDC97
chr3	58899229	58900353	0.691335279	intron (NR_147234, intron 5 of 10)	L1PA10|LINE|L1	75320	NR_110820	C3orf67-AS1
chr17	58330706	58331727	0.69121932	TTS (NR_029683)	TTS (NR_029683)	102	NR_029683	MIR142
chr20	57397382	57399069	0.690853678	intron (NM_017495, intron 3 of 3)	intron (NM_017495, intron 3 of 3)	-5169	NR_149006	LOC100291105
chr8	102122756	102123367	0.690669411	intron (NM_001040624, intron 1 of 7)	intron (NM_001040624, intron 1 of 7)	1273	NM_001040624	NCALD
chr4	184267464	184268574	0.690659095	Intergenic	Intergenic	-50146	NM_153343	ENPP6
chr19	17323373	17324297	0.690433968	TTS (NM_024050)	TTS (NM_024050)	11020	NM_020959	ANO8
chr12	47214536	47216635	0.690336212	intron (NR_026544, intron 2 of 2)	intron (NR_026544, intron 2 of 2)	858	NR_026544	PCED1B-AS1
chr5	172110694	172111818	0.68983255	intron (NM_005990, intron 4 of 18)	intron (NM_005990, intron 4 of 18)	76968	NM_005990	STK10
chr11	69984011	69985480	0.689785541	Intergenic	Intergenic	79179	NR_120530	LINC02753
chr11	128514897	128517825	0.689687698	intron (NM_001143820, intron 3 of 9)	intron (NM_001143820, intron 3 of 9)	5949	NM_005238	ETS1
chr9	92276402	92276947	0.689250286	intron (NR_073446, intron 8 of 32)	intron (NR_073446, intron 8 of 32)	15873	NR_037424	MIR3651
chr11	128508534	128509276	0.689170713	intron (NM_001143820, intron 3 of 9)	intron (NM_001143820, intron 3 of 9)	13405	NM_005238	ETS1
chr7	150449657	150453432	0.688902814	intron (NM_175571, intron 1 of 4)	intron (NM_175571, intron 1 of 4)	914	NM_175571	GIMAP8
chr6	149140184	149140707	0.688902149	Intergenic	Intergenic	-77479	NR_125861	TAB2
chr12	110079514	110080253	0.688782248	Intergenic	Intergenic	-6244	NR_148515	C12orf76
chr7	155813683	155815061	0.688773709	Intergenic	Intergenic	-1909	NM_000193	SHH
chr20	22566861	22568361	0.688716681	intron (NR_001558, intron 2 of 3)	intron (NR_001558, intron 2 of 3)	11031	NR_001558	LINC00261
chr9	110148492	110149610	0.688641672	intron (NM_147150, intron 8 of 9)	intron (NM_147150, intron 8 of 9)	23550	NM_001136562	PALM2-AKAP2
chrX	49155113	49155665	0.688622835	Intergenic	Intergenic	-7454	NM_024859	MAGIX
chr10	22666362	22667575	0.688597712	intron (NM_005028, intron 1 of 9)	intron (NM_005028, intron 1 of 9)	47140	NM_001330062	PIP4K2A
chr9	131584861	131585822	0.688511972	intron (NM_198679, intron 19 of 23)	AluJo|SINE|Alu	39818	NM_001365666	PRRT1B
chrX	135522550	135523038	0.687679712	intron (NM_182540, intron 2 of 16)	intron (NM_182540, intron 2 of 16)	-2120	NR_046740	INTS6L-AS1
chr11	61776950	61778066	0.687592771	intron (NM_013279, intron 12 of 25)	CpG-4320	15053	NR_030342	MIR611
chr10	110414540	110415102	0.687487063	Intergenic	Intergenic	-83086	NM_004419	DUSP5
chr12	111994114	111995062	0.687417681	intron (NM_138341, intron 2 of 9)	MER11D|LTR|ERVK	18577	NM_001193531	TMEM116
chr20	6700473	6701283	0.687369231	Intergenic	Intergenic	35258	NR_146909	LINC01713
chr2	128472918	128474295	0.687290275	Intergenic	Intergenic	-154738	NM_004807	HS6ST1
chr13	46181572	46182401	0.687181349	intron (NM_002298, intron 1 of 15)	intron (NM_002298, intron 1 of 15)	191	NM_002298	LCP1
chr12	116172278	116172958	0.687140903	intron (NM_015335, intron 2 of 30)	MIRc|SINE|MIR	-23964	NR_030351	MIR620
chr2	232310136	232310538	0.687055653	intron (NR_046476, intron 14 of 20)	intron (NR_046476, intron 14 of 20)	-68414	NM_001632	ALPP
chr19	4916137	4917252	0.686964492	intron (NM_001290051, intron 2 of 16)	CpG	6327	NM_013282	UHRF1
chr16	19118770	19119998	0.686807678	non-coding (NR_028028, exon 2 of 2)	non-coding (NR_028028, exon 2 of 2)	5420	NR_028028	ITPRIPL2
chr14	75542289	75543885	0.686414273	intron (NM_006399, intron 2 of 2)	intron (NM_006399, intron 2 of 2)	20618	NM_006399	BATF
chr1	150150812	150152010	0.68640903	intron (NM_016274, intron 2 of 5)	intron (NM_016274, intron 2 of 5)	825	NM_001304723	PLEKHO1
chr3	32577560	32578391	0.686356708	Intergenic	Intergenic	-7051	NM_001329135	DYNC1LI1
chr2	43173816	43174816	0.685639508	Intergenic	Intergenic	52290	NM_006887	ZFP36L2
chr1	90832046	90837787	0.685593009	intron (NR_147930, intron 1 of 1)	intron (NR_147930, intron 1 of 1)	1245	NR_147932	LINC02609
chr20	20452065	20453387	0.68541173	intron (NM_020343, intron 37 of 39)	intron (NM_020343, intron 37 of 39)	84622	NM_002196	INSM1
chr15	74776530	74777640	0.684808146	Intergenic	Intergenic	-4995	NM_001127190	CSK
chr6	31730405	31730584	0.684507416	promoter-TSS (NM_001303008).2	promoter-TSS (NM_001303008).2	-231	NM_013974	DDAH2
chr22	27154741	27154995	0.684444479	Intergenic	Intergenic	-32648	NM_001318392	LOC105372977
chr5	176529878	176531905	0.684389814	exon (NM_014901, exon 5 of 11)	exon (NM_014901, exon 5 of 11)	6511	NM_014901	RNF44
chr1	156488551	156491032	0.684301682	intron (NM_005920, intron 1 of 11)	intron (NM_005920, intron 1 of 11)	896	NM_001271629	MEF2D
chr2	43831370	43832352	0.684224877	exon (NM_022436, exon 4 of 13)	exon (NM_022436, exon 4 of 13)	6978	NM_022436	ABCG5
chr9	2022803	2023724	0.684077611	intron (NM_001289396, intron 1 of 33)	intron (NM_001289396, intron 1 of 33)	1318	NM_001289396	SMARCA2
chr8	13168173	13168916	0.683898959	intron (NM_001348082, intron 5 of 16)	intron (NM_001348082, intron 5 of 16)	-35255	NM_001348084	DLC1
chr20	57392323	57393448	0.683885982	non-coding (NR_149006, exon 1 of 2)	non-coding (NR_149006, exon 1 of 2)	171	NR_149006	LOC100291105
chr2	201260269	201261794	0.683862182	intron (NM_033356, intron 1 of 7)	(ACAC)n|Simple_repeat|Simple_repeat	495	NM_033356	CASP8
chr7	100887228	100888035	0.683770438	intron (NM_015908, intron 16 of 19)	intron (NM_015908, intron 16 of 19)	2084	NM_001015072	UFSP1
chr3	30630692	30631471	0.683365733	intron (NM_001024847, intron 2 of 7)	AluSc|SINE|Alu	24480	NM_003242	TGFBR2
chr17	75843031	75844780	0.682989644	intron (NM_199242, intron 1 of 31)	intron (NM_199242, intron 1 of 31)	812	NM_199242	UNC13D
chr22	26642873	26643668	0.682734302	Intergenic	Intergenic	-14212	NR_033319	MIAT
chr20	22558831	22561343	0.682557954	TTS (NR_001558)	TTS (NR_001558)	18555	NR_001558	LINC00261
chr2	110675364	110675983	0.682535686	intron (NM_001278617, intron 1 of 23)	AluJr4|SINE|Alu	2390	NM_004336	BUB1
chr12	121637451	121637988	0.682535262	intron (NM_032790, intron 2 of 2)	intron (NM_032790, intron 2 of 2)	11169	NM_032790	ORAI1
chr5	77077059	77078167	0.681667125	exon (NM_032367, exon 3 of 3)	exon (NM_032367, exon 3 of 3)	2958	NR_003014	SNORA47
chr2	8514468	8515734	0.681585773	Intergenic	MIRb|SINE|MIR	68691	NR_110257	LINC01814
chr3	57691525	57692059	0.681348757	intron (NM_152678, intron 1 of 19)	intron (NM_152678, intron 1 of 19)	1285	NM_152678	DENND6A
chr6	117547552	117548694	0.681133282	non-coding (NR_158983, exon 14 of 14)	non-coding (NR_158983, exon 14 of 14)	54388	NM_001017408	GOPC
chr1	43565237	43566237	0.680667845	intron (NM_001329137, intron 6 of 34)	CpG	34854	NM_002840	PTPRF
chr3	159852580	159853251	0.680581948	intron (NM_001197109, intron 1 of 6)	intron (NM_001197109, intron 1 of 6)	13054	NM_001197109	SCHIP1
chr2	74032063	74033555	0.680533951	intron (NM_001287491, intron 3 of 11)	intron (NM_001287491, intron 3 of 11)	30117	NM_001366022	TET3
chr9	133062778	133063150	0.68000881	intron (NM_001807, intron 1 of 10)	intron (NM_001807, intron 1 of 10)	982	NM_001807	CEL
chr15	53565760	53566625	0.679595918	intron (NM_182758, intron 18 of 19)	MIR|SINE|MIR	-25089	NR_102335	WDR72
chr6	42104078	42105035	0.679572167	exon (NM_001164446, exon 4 of 5)	exon (NM_001164446, exon 4 of 5)	38064	NM_001164446	C6orf132
chr18	44758978	44759514	0.679444444	intron (NM_001130110, intron 2 of 3)	intron (NM_001130110, intron 2 of 3)	78358	NM_015559	SETBP1
chr7	32761377	32762462	0.679354218	non-coding (NR_036501, exon 1 of 1)	non-coding (NR_036501, exon 1 of 1)	3633	NR_036501	LINC00997
chr7	36777139	36777972	0.679137153	Intergenic	Intergenic	-53006	NM_001177507	AOAH
chr18	813184	814123	0.67905813	Intergenic	Intergenic	-1411	NM_005433	YES1
chr1	112956905	112957782	0.678901964	promoter-TSS (NM_003051).2	promoter-TSS (NM_003051).2	928	NR_103743	SLC16A1-AS1
chr2	174632227	174635404	0.678860505	intron (NM_001077269, intron 1 of 7)	intron (NM_001077269, intron 1 of 7)	790	NM_003387	WIPF1
chr18	13611117	13612816	0.678699661	TTS (NR_039752)	TTS (NR_039752)	202	NM_001276249	LDLRAD4
chr6	107494768	107495568	0.678470178	intron (NM_018013, intron 1 of 6)	intron (NM_018013, intron 1 of 6)	5051	NM_018013	SOBP
chr6	25041446	25043150	0.678413363	promoter-TSS (NM_001286446)	promoter-TSS (NM_001286446)	-10	NM_001286446	RIPOR2
chr8	95072904	95073766	0.678000794	promoter-TSS (NR_132987)	promoter-TSS (NR_132987)	-153	NR_132986	MIR3150BHG
chr6	32845142	32846349	0.677515911	non-coding (NR_037173, exon 3 of 3).4	non-coding (NR_037173, exon 3 of 3).4	-1066	NM_004159	PSMB8
chr3	53162913	53163698	0.677243988	intron (NM_001316327, intron 1 of 18)	intron (NM_001316327, intron 1 of 18)	1798	NM_001316327	PRKCD
chrX	130172730	130173722	0.677143357	intron (NM_004794, intron 1 of 1)	intron (NM_004794, intron 1 of 1)	1264	NM_004794	RAB33A
chr1	12472905	12473743	0.67707049	intron (NM_015378, intron 67 of 69)	intron (NM_015378, intron 67 of 69)	-33922	NR_003025	SNORA59A
chr17	38571165	38572604	0.677037845	intron (NM_025248, intron 2 of 18)	intron (NM_025248, intron 2 of 18)	34068	NM_025248	SRCIN1
chr14	36579342	36580995	0.676254956	3' UTR (NM_014360, exon 2 of 2)	3' UTR (NM_014360, exon 2 of 2)	2446	NM_014360	NKX2-8
chr13	24510885	24511779	0.676137134	intron (NM_006437, intron 1 of 33)	intron (NM_006437, intron 1 of 33)	1446	NM_006437	PARP4
chr19	58346932	58348180	0.676000938	exon (NM_130786, exon 7 of 8)	exon (NM_130786, exon 7 of 8)	-4414	NR_015380	A1BG-AS1
chr18	58863885	58864816	0.675918579	promoter-TSS (NM_001353536)	promoter-TSS (NM_001353536)	-9	NM_001353531	ZNF532
chr3	64890031	64890642	0.675711407	intron (NR_038264, intron 4 of 5)	intron (NR_038264, intron 4 of 5)	-202336	NM_182920	ADAMTS9
chr19	16586787	16588984	0.675611363	intron (NM_004831, intron 1 of 2)	intron (NM_004831, intron 1 of 2)	-15470	NM_024881	SLC35E1
chr17	16415021	16417251	0.675346367	intron (NM_016113, intron 1 of 14)	intron (NM_016113, intron 1 of 14)	565	NM_016113	TRPV2
chr5	176535187	176536210	0.675298082	intron (NM_014901, intron 1 of 10)	intron (NM_014901, intron 1 of 10)	1704	NM_014901	RNF44
chr7	32762767	32763407	0.674723164	TTS (NR_036501)	TTS (NR_036501)	4801	NR_036501	LINC00997
chr22	37068672	37069697	0.674689445	exon (NM_001289000, exon 16 of 19)	exon (NM_001289000, exon 16 of 19)	17448	NM_001282685	KCTD17
chr10	133388966	133390404	0.674381593	exon (NM_152911, exon 6 of 7)	exon (NM_152911, exon 6 of 7)	-4472	NM_138384	MTG1
chr18	11147199	11148254	0.674208214	intron (NM_022068, intron 1 of 51)	intron (NM_022068, intron 1 of 51)	1036	NM_022068	PIEZO2
chr8	143023917	143025203	0.674155728	Intergenic	Intergenic	6031	NM_002346	LY6E
chr2	237693560	237697432	0.673878021	intron (NM_001137551, intron 1 of 11)	intron (NM_001137551, intron 1 of 11)	3291	NM_001137553	LRRFIP1
chr7	100180730	100180965	0.673832448	intron (NM_012447, intron 2 of 33)	intron (NM_012447, intron 2 of 33)	2929	NM_001282718	STAG3
chr19	15911506	15912540	0.673551448	TTS (NM_001128932)	TTS (NM_001128932)	-13949	NM_001082	CYP4F2
chr17	78129952	78131461	0.673094771	promoter-TSS (NM_152468)	promoter-TSS (NM_152468)	-72	NM_152468	TMC8
chr2	96537904	96539498	0.672804038	intron (NM_001319092, intron 1 of 6)	intron (NM_001319092, intron 1 of 6)	822	NM_001319092	ARID5A
chr15	40047239	40048767	0.672687902	intron (NR_040060, intron 2 of 2)	intron (NR_040060, intron 2 of 2)	8692	NR_040059	SRP14-AS1
chr8	38769640	38770902	0.672307165	intron (NM_001352804, intron 1 of 10)	intron (NM_001352804, intron 1 of 10)	12996	NM_001352804	TACC1
chr11	122099762	122102652	0.671966269	promoter-TSS (NR_137178)	promoter-TSS (NR_137178)	-361	NR_137177	MIR100HG
chr1	158181415	158181892	0.671805074	exon (NM_001319145, exon 3 of 6)	exon (NM_001319145, exon 3 of 6)	1706	NM_001766	CD1D
chr7	5695129	5696184	0.671677757	intron (NM_207111, intron 13 of 16)	intron (NM_207111, intron 13 of 16)	-15195	NR_046834	RNF216-IT1
chr21	25562574	25562922	0.671631452	intron (NR_001458, intron 1 of 2)	intron (NR_001458, intron 1 of 2)	603	NR_001458	MIR155HG
chr7	1939586	1941185	0.671435844	5' UTR (NM_001304525, exon 1 of 4)	5' UTR (NM_001304525, exon 1 of 4)	186	NM_001304525	MAD1L1
chr7	155763530	155764817	0.671252043	intron (NM_053043, intron 15 of 17)	intron (NM_053043, intron 15 of 17)	44899	NR_132318	SHH
chr11	123069025	123070211	0.671224377	TTS (NM_024769)	TTS (NM_024769)	-7482	NM_153201	HSPA8
chr19	3812164	3812876	0.671128511	intron (NM_015174, intron 14 of 18)	intron (NM_015174, intron 14 of 18)	-10721	NM_002378	MATK
chr17	57873902	57875648	0.670957058	intron (NM_001271875, intron 3 of 10)	intron (NM_001271875, intron 3 of 10)	-24731	NM_016070	MRPS23
chr2	191064552	191064870	0.670925388	intron (NM_003151, intron 8 of 23)	intron (NM_003151, intron 8 of 23)	43185	NR_136318	LOC105373805
chr5	95823287	95824355	0.670770358	promoter-TSS (NM_001243659)	promoter-TSS (NM_001243659)	-948	NM_001243659	GLRX
chr11	639229	640898	0.670327041	exon (NM_000797, exon 3 of 4).2	exon (NM_000797, exon 3 of 4).2	2794	NM_000797	DRD4
chr8	11713265	11714098	0.670108965	intron (NM_002052, intron 2 of 6)	intron (NM_002052, intron 2 of 6)	5825	NM_001308093	GATA4
chr7	2119964	2120804	0.670073047	intron (NM_001013837, intron 11 of 18)	intron (NM_001013837, intron 11 of 18)	-31332	NR_145797	SNORA114
chr3	129015233	129016181	0.670010704	intron (NM_024768, intron 2 of 7)	intron (NM_024768, intron 2 of 7)	-11705	NM_001348521	KIAA1257
chr1	18926192	18928455	0.669948385	intron (NM_001136265, intron 1 of 8)	intron (NM_001136265, intron 1 of 8)	-24524	NM_001319218	ALDH4A1
chr4	182808976	182809618	0.669920237	Intergenic	Intergenic	107956	NM_001351743	DCTD
chr3	13110575	13111189	0.669718214	Intergenic	Intergenic	-37453	NM_001134382	IQSEC1
chr17	58487428	58488323	0.669707301	exon (NM_001080439, exon 1 of 6)	exon (NM_001080439, exon 1 of 6)	533	NM_001080439	HSF5
chr17	29760531	29760880	0.669421178	intron (NM_033389, intron 2 of 14)	intron (NM_033389, intron 2 of 14)	727	NM_001282131	SSH2
chr1	15696741	15697469	0.669326339	intron (NM_015164, intron 1 of 19)	intron (NM_015164, intron 1 of 19)	12785	NM_015164	PLEKHM2
chr11	128521258	128521635	0.669165658	promoter-TSS (NR_106738)	promoter-TSS (NR_106738)	864	NM_005238	ETS1
chr1	146035139	146036834	0.669089197	Intergenic	AluSq|SINE|Alu	-14164	NM_213653	HJV
chr3	185362627	185364004	0.668936861	5' UTR (NM_004721, exon 1 of 14)	5' UTR (NM_004721, exon 1 of 14)	179	NM_004721	MAP3K13
chr2	113173386	113176657	0.668854054	intron (NM_012455, intron 1 of 16)	intron (NM_012455, intron 1 of 16)	1050	NM_012455	PSD4
chr5	1503267	1503950	0.668715119	intron (NM_024830, intron 1 of 13)	intron (NM_024830, intron 1 of 13)	7248	NR_106723	MIR6075
chr1	209755954	209757033	0.668449307	intron (NM_001320144, intron 1 of 16)	intron (NM_001320144, intron 1 of 16)	440	NR_109871	TRAF3IP3
chr9	36383197	36383485	0.667975513	intron (NM_194332, intron 1 of 10)	AluSc|SINE|Alu	16928	NM_022781	RNF38
chr6	150263924	150264209	0.667924713	Intergenic	Intergenic	-104946	NM_203395	IYD
chr1	209768287	209770374	0.667574677	intron (NM_001287754, intron 1 of 6)	intron (NM_001287754, intron 1 of 6)	765	NM_001287754	TRAF3IP3
chr22	32723125	32724025	0.667423572	intron (NM_003490, intron 6 of 13)	intron (NM_003490, intron 6 of 13)	-77241	NM_000362	TIMP3
chr12	46265845	46266846	0.667266807	intron (NM_001278387, intron 1 of 17)	intron (NM_001278387, intron 1 of 17)	171	NM_001278389	SLC38A1
chr4	2817667	2818838	0.667252165	promoter-TSS (NM_003023)	promoter-TSS (NM_003023)	82	NM_001145856	SH3BP2
chr1	32349150	32349714	0.666767321	Intergenic	Intergenic	12811	NM_001167676	FAM229A
chr3	108124590	108125914	0.666474538	promoter-TSS (NR_110028)	promoter-TSS (NR_110028)	188	NR_110030	LINC01215
chr2	68773955	68776163	0.666386401	5' UTR (NM_001166276, exon 1 of 10)	5' UTR (NM_001166276, exon 1 of 10)	149	NM_014882	ARHGAP25
chr11	70826092	70827752	0.666309026	intron (NM_012309, intron 10 of 24)	CpG	-35868	NR_073536	SHANK2-AS3
chr16	29074417	29075741	0.666192546	non-coding (NR_003369, exon 1 of 17)	non-coding (NR_003369, exon 1 of 17)	237	NR_003369	RRN3P2
chr7	106865244	106865819	0.666124346	promoter-TSS (NM_002649)	promoter-TSS (NM_002649)	52	NM_002649	PIK3CG
chr10	15169659	15170291	0.665891891	Intergenic	Intergenic	-1282	NM_004808	NMT2
chr9	114371763	114373971	0.665605266	intron (NM_001317950, intron 4 of 21)	intron (NM_001317950, intron 4 of 21)	15115	NM_001317950	AKNA
chr16	88649742	88651936	0.665479285	intron (NM_000101, intron 1 of 5)	CpG	214	NM_000101	CYBA
chr4	7649579	7650574	0.665384525	intron (NM_020777, intron 4 of 26)	intron (NM_020777, intron 4 of 26)	-104014	NR_026892	AFAP1-AS1
chrX	65670123	65671976	0.665373226	intron (NM_002444, intron 1 of 12)	intron (NM_002444, intron 1 of 12)	3395	NM_002444	MSN
chr9	123338935	123340396	0.664717584	Intergenic	CpG	-16532	NM_173689	CRB2
chr5	96932605	96933924	0.664434675	Intergenic	AluSc8|SINE|Alu	-2816	NM_005575	LNPEP
chr9	131272729	131276434	0.664268769	intron (NM_033387, intron 1 of 1)	intron (NM_033387, intron 1 of 1)	1929	NM_033387	FAM78A
chr6	158025893	158027143	0.664129693	intron (NM_003898, intron 2 of 26)	intron (NM_003898, intron 2 of 26)	9425	NM_001178088	SYNJ2
chr5	172179496	172180234	0.663958363	intron (NM_005990, intron 1 of 18)	intron (NM_005990, intron 1 of 18)	8359	NM_005990	STK10
chr3	183554887	183556447	0.663932783	promoter-TSS (NM_130446)	promoter-TSS (NM_130446)	39	NM_130446	KLHL6
chr17	75297740	75298015	0.663754766	Intergenic	AluSq2|SINE|Alu	-8428	NM_001126122	SLC25A19
chr2	46940027	46940467	0.663463448	promoter-TSS (NM_001288955)	promoter-TSS (NM_001288955)	-977	NM_020458	TTC7A
chr1	25711302	25712011	0.662910839	intron (NM_020379, intron 2 of 11)	(GCCCC)n|Simple_repeat|Simple_repeat	-88537	NM_020451	SELENON
chr12	6958431	6959880	0.662544298	intron (NM_002831, intron 11 of 15)	intron (NM_002831, intron 11 of 15)	-4090	NR_135032	MIR200CHG
chr14	73245445	73246581	0.662494407	promoter-TSS (NR_135248)	promoter-TSS (NR_135248)	-12	NR_135248	LOC101928123
chr19	17183426	17184842	0.662359685	intron (NM_001130065, intron 16 of 39)	LTR16A1|LTR|ERVL	-31223	NM_018467	USE1
chr17	36082226	36083117	0.661960238	Intergenic	Intergenic	7472	NM_002983	CCL3
chr19	38048498	38049563	0.661925958	intron (NM_015073, intron 2 of 21)	AluSc8|SINE|Alu	-114066	NR_145800	SNORD152
chr11	69297275	69299188	0.661744519	TTS (NM_001293296)	TTS (NM_001293296)	4076	NM_001300924	MYEOV
chrX	47380172	47380707	0.661489681	intron (NM_003446, intron 1 of 3)	MER50|LTR|ERV1	-8211	NR_003710	SNORA11C
chr22	23762901	23764136	0.661374757	intron (NM_001331041, intron 1 of 5)	intron (NM_001331041, intron 1 of 5)	497	NM_182520	C22orf15
chr12	124452955	124454528	0.661070112	intron (NM_001077261, intron 8 of 47)	intron (NM_001077261, intron 8 of 47)	113871	NM_006312	NCOR2
chr21	43361486	43363062	0.661068535	promoter-TSS (NR_131902)	promoter-TSS (NR_131902)	75	NR_131902	LINC01679
chr6	27139210	27141332	0.660858558	TTS (NM_003495)	TTS (NM_003495)	962	NM_003495	HIST1H4I
chr1	2212352	2213434	0.660840647	promoter-TSS (NM_001282670)	promoter-TSS (NM_001282670)	-173	NM_001282670	FAAP20
chr19	35141548	35143724	0.660706105	promoter-TSS (NM_022006)	promoter-TSS (NM_022006)	-619	NM_022006	FXYD7
chr15	78033908	78035098	0.660557337	intron (NM_144572, intron 3 of 12)	intron (NM_144572, intron 3 of 12)	-40278	NR_026998	LOC91450
chr2	226690352	226691535	0.660521484	Intergenic	Intergenic	-32150	NR_049887	MIR5702
chr20	58906989	58908529	0.66031791	intron (NM_080425, intron 6 of 12)	intron (NM_080425, intron 6 of 12)	15596	NR_132272	GNAS
chr11	128519202	128520816	0.65973448	intron (NM_001143820, intron 3 of 9)	intron (NM_001143820, intron 3 of 9)	2301	NM_005238	ETS1
chrX	140938648	140939297	0.659642857	Intergenic	Intergenic	-12741	NR_031725	MIR320D2
chr3	4351035	4351748	0.659544051	Intergenic	Intergenic	48087	NM_001320676	SETMAR
chr1	159012656	159013459	0.659411076	intron (NM_001206567, intron 1 of 10)	L1MEh|LINE|L1	3150	NM_001206567	IFI16
chr13	76991151	76991645	0.659373834	promoter-TSS (NM_001366624)	promoter-TSS (NM_001366624)	-683	NM_006493	CLN5
chr19	1895081	1896128	0.659344465	Intergenic	Intergenic	-9795	NM_001329539	SCAMP4
chr7	73717573	73718815	0.658644626	intron (NM_001165903, intron 1 of 9)	intron (NM_001165903, intron 1 of 9)	1475	NM_001165903	STX1A
chr17	45451734	45451984	0.65855464	intron (NR_027782, intron 6 of 10)	intron (NR_027782, intron 6 of 10)	-18943	NM_174919	ARHGAP27
chr4	7442161	7443245	0.658495711	intron (NM_020777, intron 2 of 26)	intron (NM_020777, intron 2 of 26)	-7773	NM_001085382	PSAPL1
chr22	46287733	46288991	0.65820399	intron (NM_017931, intron 10 of 13)	intron (NM_017931, intron 10 of 13)	8298	NR_024009	GTSE1-DT
chr19	4089232	4089997	0.658097593	TTS (NM_030662)	TTS (NM_030662)	-22715	NM_015898	ZBTB7A
chr17	35089735	35090169	0.658038268	promoter-TSS (NR_037713)	promoter-TSS (NR_037713)	-726	NR_037713	RFFL
chr12	54390561	54391690	0.657930518	intron (NM_001130968, intron 1 of 6)	intron (NM_001130968, intron 1 of 6)	173	NM_001130967	ZNF385A
chr9	98575717	98576689	0.657703805	intron (NM_005458, intron 2 of 18)	intron (NM_005458, intron 2 of 18)	132732	NM_005458	GABBR2
chr13	113161278	113163306	0.657695242	intron (NM_003891, intron 3 of 7)	intron (NM_003891, intron 3 of 7)	3638	NM_001256134	PROZ
chr22	28955601	28956545	0.657636542	intron (NM_032173, intron 1 of 8)	intron (NM_032173, intron 1 of 8)	38684	NM_032173	ZNRF3
chr12	124465792	124467197	0.657540629	intron (NM_001077261, intron 6 of 47)	(GCTCCA)n|Simple_repeat|Simple_repeat	101118	NM_006312	NCOR2
chr16	29148675	29149285	0.6574491	Intergenic	MIR3|SINE|MIR	74138	NR_003369	RRN3P2
chr6	42930526	42931034	0.657447028	intron (NR_134881, intron 2 of 7)	intron (NR_134881, intron 2 of 7)	1300	NR_134885	CNPY3
chr3	58200976	58201830	0.657016393	intron (NM_004944, intron 4 of 7)	LTR10E|LTR|ERV1	9569	NM_004944	DNASE1L3	HPA
chr1	159921685	159922453	0.65691673	intron (NM_003564, intron 1 of 4)	intron (NM_003564, intron 1 of 4)	1665	NM_001277224	TAGLN2
chr21	45109342	45110458	0.656668709	intron (NM_001346688, intron 1 of 11)	intron (NM_001346688, intron 1 of 11)	34849	NM_001346688	ADARB1
chr7	100583004	100584888	0.656487865	intron (NM_001289934, intron 1 of 17)	intron (NM_001289934, intron 1 of 17)	2183	NM_002319	LRCH4
chr3	65356011	65357523	0.656356225	exon (NM_001033057, exon 23 of 23)	exon (NM_001033057, exon 23 of 23)	-537049	NR_046575	MAGI1-AS1
chr12	122871188	122872214	0.65594095	intron (NM_024667, intron 1 of 3)	intron (NM_024667, intron 1 of 3)	24423	NM_024667	VPS37B
chrX	119604741	119605276	0.655715497	intron (NM_001173487, intron 1 of 3)	intron (NM_001173487, intron 1 of 3)	873	NM_017544	NKRF
chr12	203290	204212	0.655553486	intron (NR_120475, intron 1 of 2)	CpG	106	NR_120475	LOC101929384
chr1	23484953	23485191	0.655538204	promoter-TSS (NM_017707).2	promoter-TSS (NM_017707).2	-893	NM_001143778	ASAP3
chr14	106844507	106845299	0.655455107	Intergenic	HERV3-int|LTR|ERV1	6096	NR_049827	MIR5195
chr7	158827401	158827791	0.655289118	intron (NM_020728, intron 1 of 21)	intron (NM_020728, intron 1 of 21)	1913	NM_020728	ESYT2
chr2	31318867	31319969	0.655266683	Intergenic	Intergenic	85266	NM_014600	EHD3	HPA
chr19	2081745	2086062	0.655257642	intron (NM_130807, intron 2 of 4)	intron (NM_130807, intron 2 of 4)	12423	NM_130807	MOB3A
chr7	601392	602882	0.654754051	promoter-TSS (NR_110054)	promoter-TSS (NR_110054)	-708	NR_110054	LOC101926963
chr15	65326276	65326475	0.654607568	TTS (NM_004884)	TTS (NM_004884)	21698	NR_002757	RNU5B-1
chr5	37672182	37673098	0.654473284	intron (NM_001345998, intron 10 of 17)	LTR5B|LTR|ERVK	162182	NM_001278098	GDNF
chr14	92585658	92586367	0.654427189	intron (NM_024832, intron 3 of 9)	MIRb|SINE|MIR	9778	NM_001319987	RIN3
chr6	7086377	7087243	0.654237764	Intergenic	Intergenic	-20933	NM_001168344	RREB1
chr1	19476340	19477108	0.65419338	intron (NM_001206541, intron 1 of 8)	intron (NM_001206541, intron 1 of 8)	7571	NM_001282162	CAPZB
chr19	13836349	13837525	0.65384662	promoter-TSS (NR_029501)	promoter-TSS (NR_029501)	-278	NR_029495	MIR23A
chr16	48536096	48537018	0.653306123	Intergenic	Intergenic	73623	NM_153029	N4BP1
chr17	7133218	7134004	0.653138199	Intergenic	LTR1|LTR|ERV1	-18800	NM_080913	ASGR2
chr7	119132	120163	0.652989587	Intergenic	Intergenic	29791	NR_134325	LOC102723672
chr4	15756169	15756925	0.652949271	Intergenic	Intergenic	-21781	NM_001775	CD38
chr2	239266909	239267844	0.652693602	intron (NM_006037, intron 2 of 26)	intron (NM_006037, intron 2 of 26)	-38086	NR_036229	MIR4269
chr5	132825423	132826250	0.652653577	exon (NM_001172700, exon 4 of 10)	exon (NM_001172700, exon 4 of 10)	474	NM_133456	SHROOM1
chr9	133844340	133845886	0.652648881	intron (NM_001134398, intron 3 of 29)	intron (NM_001134398, intron 3 of 29)	-105158	NM_007101	SARDH
chr11	46348650	46350011	0.652628204	intron (NM_001199266, intron 1 of 30)	intron (NM_001199266, intron 1 of 30)	1867	NM_001199266	DGKZ
chr2	25275256	25275986	0.652624036	intron (NR_135490, intron 4 of 23)	intron (NR_135490, intron 4 of 23)	-23306	NM_153759	DNMT3A
chr1	155320418	155321273	0.652510904	promoter-TSS (NM_001105203)	promoter-TSS (NM_001105203)	-49	NM_001105203	RUSC1
chr3	122975088	122975727	0.652240758	intron (NR_046079, intron 1 of 22)	intron (NR_046079, intron 1 of 22)	727	NM_001256347	SEMA5B
chr6	151807454	151809074	0.652159979	promoter-TSS (NM_001328100)	promoter-TSS (NM_001328100)	585	NM_000125	ESR1
chr13	110726641	110727295	0.65204216	Intergenic	Intergenic	11531	NM_001267728	ING1
chr7	36723779	36724600	0.651880629	5' UTR (NM_001177506, exon 1 of 22)	5' UTR (NM_001177506, exon 1 of 22)	305	NM_001637	AOAH
chr2	46276037	46276684	0.65183762	Intergenic	Intergenic	-21047	NM_001430	EPAS1
chr8	140596712	140597487	0.65161486	intron (NM_001164623, intron 1 of 17)	intron (NM_001164623, intron 1 of 17)	38534	NM_012154	AGO2
chr15	37094114	37097849	0.65140359	intron (NM_172316, intron 3 of 12)	intron (NM_172316, intron 3 of 12)	2715	NM_172315	MEIS2
chr17	75895457	75896118	0.651235491	intron (NM_001256124, intron 1 of 4)	L2c|LINE|L2	1164	NM_173547	TRIM65
chr1	28199314	28200275	0.651187342	TTS (NR_159454)	TTS (NR_159454)	-5858	NM_001164721	PTAFR
chr19	52535107	52536861	0.651116213	intron (NM_001321424, intron 2 of 4)	CpG	8275	NM_001321424	ZNF808
chr8	101155626	101156247	0.650938489	Intergenic	Intergenic	49737	NM_016096	ZNF706
chr9	89405797	89406580	0.650715462	intron (NM_001371194, intron 2 of 15)	(CA)n|Simple_repeat|Simple_repeat	73702	NM_001371201
chr22	36376759	36378000	0.650542698	intron (NM_002473, intron 1 of 40)	intron (NM_002473, intron 1 of 40)	10688	NM_002473	MYH9
chr11	128482279	128483026	0.650506478	intron (NM_001162422, intron 1 of 3)	intron (NM_001162422, intron 1 of 3)	39658	NM_005238	ETS1
chr7	99378979	99381342	0.649867427	intron (NM_005720, intron 1 of 9)	intron (NM_005720, intron 1 of 9)	5430	NM_005720	ARPC1B
chrY	7282457	7283465	0.64973545	intron (NR_028062, intron 1 of 7)	intron (NR_028062, intron 1 of 7)	8989	NR_028062	PRKY
chr2	96325763	96326306	0.649610958	promoter-TSS (NM_178495)	promoter-TSS (NM_178495)	-163	NM_001324490	ITPRIPL1
chrX	45903615	45904423	0.649464353	Intergenic	LTR33A_|LTR|ERVL	-52529	NR_125365	LINC02595
chr11	12223733	12225274	0.649457799	intron (NR_144420, intron 12 of 27)	intron (NR_144420, intron 12 of 27)	60820	NR_106739	MIR6124
chr6	31734738	31735381	0.649256524	intron (NM_001288, intron 1 of 5)	intron (NM_001288, intron 1 of 5)	1486	NM_001287594	CLIC1
chr10	89534053	89534545	0.649203781	intron (NM_213606, intron 2 of 7)	intron (NM_213606, intron 2 of 7)	1295	NM_213606	SLC16A12
chr14	91867044	91867834	0.649202453	promoter-TSS (NM_001128596)	promoter-TSS (NM_001128596)	97	NM_001128596	TC2N
chr19	1608595	1609668	0.649108137	TTS (NM_001351778)	TTS (NM_001351778)	-3669	NM_006830	UQCR11
chr12	117063007	117063680	0.649097643	intron (NR_031766, intron 2 of 7)	intron (NR_031766, intron 2 of 7)	36073	NM_017899	TESC
chr11	2139646	2146341	0.648985875	intron (NR_133657, intron 1 of 2)	intron (NR_133657, intron 1 of 2)	-2050	NM_001291862	IGF2
chr19	10759268	10760547	0.648826256	intron (NM_001005362, intron 2 of 19)	intron (NM_001005362, intron 2 of 19)	-20347	NR_039903	MIR4748
chr9	89498334	89499583	0.648579627	promoter-TSS (NM_001371194)	promoter-TSS (NM_001371194)	-985	NM_001371194
chr3	67655621	67656666	0.64855669	intron (NR_109992, intron 1 of 6)	LTR12_|LTR|ERV1	1446	NR_109992	SUCLG2-AS1
chr19	16366060	16368295	0.64852522	intron (NM_001258375, intron 21 of 21)	intron (NM_001258375, intron 21 of 21)	42351	NM_016270	KLF2
chr7	100550035	100550622	0.64852326	intron (NM_006076, intron 2 of 11)	AluSc|SINE|Alu	11125	NM_006076	AGFG2
chr9	27093576	27093900	0.648391762	Intergenic	LTR12C|LTR|ERV1	-15403	NM_001290077	TEK
chr16	57998492	57999109	0.648341651	promoter-TSS (NM_001330568)	promoter-TSS (NM_001330568)	-803	NM_001330568	USB1
chr10	95184013	95184250	0.648168023	Intergenic	Intergenic	-10069	NM_207321	ACSM6
chr5	132425085	132426954	0.648050066	intron (NR_161242, intron 2 of 3)	intron (NR_161242, intron 2 of 3)	15090	NR_161242	C5orf56
chr17	75864318	75864752	0.647860599	Intergenic	Intergenic	-8099	NM_001348170	WBP2
chr8	140590781	140591726	0.647572159	intron (NM_001164623, intron 1 of 17)	intron (NM_001164623, intron 1 of 17)	44380	NM_012154	AGO2
chr22	44026572	44027464	0.64755882	intron (NM_001243386, intron 1 of 11)	intron (NM_001243386, intron 1 of 11)	714	NM_001243386	PARVB
chr9	133557816	133559221	0.647381788	intron (NM_001145320, intron 11 of 18)	intron (NM_001145320, intron 11 of 18)	21728	NM_001080515	FAM163B
chr20	36491965	36493030	0.647281227	intron (NM_183006, intron 1 of 6)	intron (NM_183006, intron 1 of 6)	30702	NM_183006	DLGAP4
chr6	148364086	148365264	0.64720574	intron (NM_001346506, intron 1 of 20)	intron (NM_001346506, intron 1 of 20)	21837	NM_015278	SASH1
chr13	113109510	113111271	0.647111888	intron (NM_000131, intron 2 of 8)	CpG	4599	NR_051961	F7
chr22	37121789	37122533	0.647066668	Intergenic	Intergenic	-12448	NM_001289000	TMPRSS6
chr17	31308003	31308576	0.647044695	intron (NM_006495, intron 1 of 1)	AluSz|SINE|Alu	5765	NM_006495	EVI2B
chr10	132627939	132628596	0.64675409	intron (NM_005539, intron 2 of 15)	intron (NM_005539, intron 2 of 15)	-53008	NM_001321042	INPP5A
chr4	70995621	70996712	0.646668808	intron (NM_000788, intron 1 of 6)	AluJr|SINE|Alu	2517	NM_000788	DCK
chr7	148697349	148697893	0.646523652	promoter-TSS (NM_001370661)	promoter-TSS (NM_001370661)	-135	NM_001370660	CUL1
chr19	4910787	4912242	0.646487905	intron (NM_001290051, intron 2 of 16)	intron (NM_001290051, intron 2 of 16)	1147	NM_013282	UHRF1
chr6	149484461	149485442	0.646435989	promoter-TSS (NM_207360)	promoter-TSS (NM_207360)	63	NM_207360	ZC3H12D
chr17	77235361	77235902	0.646329412	Intergenic	Intergenic	-45868	NM_001113491	SEPTIN9
chr8	18196908	18197842	0.646295421	intron (NM_001160179, intron 2 of 4)	intron (NM_001160179, intron 2 of 4)	-12728	NM_001160173	NAT1
chr17	77465087	77466588	0.646213728	intron (NM_001293698, intron 1 of 9)	intron (NM_001293698, intron 1 of 9)	-9406	NM_001113495	SEPTIN9
chr19	35902163	35903279	0.646159543	promoter-TSS (NM_032721)	promoter-TSS (NM_032721)	192	NM_001007469	HCST
chr7	2644715	2645709	0.64613568	intron (NM_025250, intron 1 of 13)	intron (NM_025250, intron 1 of 13)	13226	NM_025250	TTYH3
chr8	8345562	8346865	0.646085307	intron (NM_001369759, intron 3 of 5)	intron (NM_001369759, intron 3 of 5)	40031	NM_001369759	PRAG1
chr19	1942821	1943502	0.645964554	intron (NM_001319, intron 1 of 11)	intron (NM_001319, intron 1 of 11)	1989	NM_001319	CSNK1G2
chr2	216006182	216006757	0.645930197	intron (NM_018000, intron 1 of 4)	intron (NM_018000, intron 1 of 4)	7082	NM_018000	MREG
chr6	107633913	107635277	0.645897507	exon (NM_018013, exon 6 of 7)	exon (NM_018013, exon 6 of 7)	97555	NM_001286409	SCML4
chr6	117549108	117549443	0.645674757	non-coding (NR_158983, exon 14 of 14)	non-coding (NR_158983, exon 14 of 14)	53236	NM_001017408	GOPC
chrX	129783980	129784712	0.645572565	intron (NM_018990, intron 1 of 7)	L1ME3A|LINE|L1	4397	NM_018990	SASH3
chr20	43964023	43964478	0.645494936	intron (NM_032883, intron 2 of 9)	intron (NM_032883, intron 2 of 9)	18354	NM_001098798	TOX2
chrX	9339858	9340893	0.645055125	Intergenic	Intergenic	-122920	NM_001139468	TBL1X
chr22	30267752	30268309	0.644964216	Intergenic	Intergenic	-1179	NM_020530	OSM
chr22	31289910	31290383	0.644951071	intron (NM_001135911, intron 3 of 4)	AluSx|SINE|Alu	2342	NM_052880	PIK3IP1
chr1	116515070	116516138	0.644655636	intron (NM_001779, intron 5 of 5)	intron (NM_001779, intron 5 of 5)	-36778	NR_125973	LINC01762
chr17	64985703	64986832	0.644643916	Intergenic	Intergenic	-10682	NR_026903	AMZ2P1
chr22	40533358	40534853	0.644595722	promoter-TSS (NM_001318139)	promoter-TSS (NM_001318139)	-278	NM_001318139	MRTFA
chr14	103189296	103189795	0.644542147	promoter-TSS (NR_033938)	promoter-TSS (NR_033938)	-517	NR_033938	LINC00605
chr19	13103309	13105525	0.644497666	TTS (NM_001351761)	TTS (NM_001351761)	-1559	NM_005583	LYL1
chr14	72594095	72594838	0.644431653	Intergenic	Intergenic	77646	NR_106994	MIR7843
chr17	40069531	40070858	0.644349165	intron (NM_199334, intron 1 of 8)	intron (NM_199334, intron 1 of 8)	7229	NM_001190918	THRA
chr17	35243993	35245006	0.64428227	intron (NM_144975, intron 1 of 4)	intron (NM_144975, intron 1 of 4)	1427	NM_001330183	SLFN5
chr11	2927807	2928135	0.644241129	TTS (NM_003311).2	TTS (NM_003311).2	1449	NM_003311	PHLDA2
chr9	273632	275216	0.644059531	intron (NM_001193536, intron 1 of 46)	intron (NM_001193536, intron 1 of 46)	1376	NM_001193536	DOCK8
chr2	100141984	100142697	0.643896407	intron (NM_002285, intron 1 of 23)	intron (NM_002285, intron 1 of 23)	250	NM_002285	AFF3
chr19	42201754	42202648	0.643871549	intron (NR_073049, intron 3 of 4)	intron (NR_073049, intron 3 of 4)	15476	NR_073051	DEDD2
chr1	155979041	155980048	0.643862327	promoter-TSS (NM_001162383)	promoter-TSS (NM_001162383)	16	NM_001350112	ARHGEF2
chr17	4785052	4787243	0.643761454	intron (NM_182566, intron 1 of 2)	CpG-10554	217	NM_001144941	VMO1
chr6	139136535	139137101	0.643537727	intron (NM_016217, intron 1 of 3)	AluSq4|SINE|Alu	1738	NM_016217	HECA
chr8	83139575	83139885	0.643484091	Intergenic	LTR12_|LTR|ERV1	227626	NR_134295	LOC101927141
chr7	2248990	2249695	0.643477681	promoter-TSS (NR_160264)	promoter-TSS (NR_160264)	31	NR_160264	NUDT1
chr9	134395976	134397590	0.643429711	intron (NM_001291920, intron 1 of 9)	intron (NM_001291920, intron 1 of 9)	-9777	NM_001291921	RXRA
chr7	5643402	5644016	0.643209244	intron (NM_207111, intron 14 of 16)	L1MB5|LINE|L1	36752	NR_046834	RNF216-IT1
chr11	65893257	65894845	0.643180882	exon (NM_001300856, exon 2 of 3)	exon (NM_001300856, exon 2 of 3)	3378	NM_006848	CCDC85B
chr11	67269955	67278473	0.642972904	intron (NM_001619, intron 1 of 20)	AluSx4|SINE|Alu	7741	NM_001619	GRK2
chr2	121699292	121699937	0.642860575	intron (NR_037857, intron 2 of 3)	intron (NR_037857, intron 2 of 3)	37261	NM_032390	NIFK
chr15	65395606	65397384	0.642630005	intron (NM_020962, intron 6 of 19)	intron (NM_020962, intron 6 of 19)	-18493	NM_004884	IGDCC3
chr3	194323831	194324809	0.642600228	Intergenic	Intergenic	-11516	NR_024480	LINC00887
chr5	180803392	180804944	0.642487613	promoter-TSS (NM_001114619)	promoter-TSS (NM_001114619)	-266	NM_001114620	MGAT1
chr16	88347962	88348392	0.642380942	Intergenic	Intergenic	-79294	NM_001367624	ZNF469
chr6	42010247	42011006	0.642134952	intron (NM_001136017, intron 1 of 4)	intron (NM_001136017, intron 1 of 4)	38268	NM_001136126	CCND3
chr6	158031201	158031668	0.641897875	intron (NM_003898, intron 3 of 26)	intron (NM_003898, intron 3 of 26)	14341	NM_001178088	SYNJ2
chr11	66071103	66071958	0.641684881	intron (NM_018026, intron 1 of 23)	intron (NM_018026, intron 1 of 23)	1258	NM_018026	PACS1
chr4	70994487	70994887	0.641572564	intron (NM_000788, intron 1 of 6)	intron (NM_000788, intron 1 of 6)	1038	NM_000788	DCK
chr4	3302204	3303354	0.6415722	Intergenic	Intergenic	-11368	NM_198229	RGS12
chr1	15415935	15418075	0.641563057	intron (NM_024329, intron 1 of 3)	AluJr|SINE|Alu	7117	NM_024329	EFHD2
chr3	43347393	43347859	0.641534733	exon (NM_017719, exon 7 of 7)	exon (NM_017719, exon 7 of 7)	4336	NR_046757	SNRK-AS1
chr1	12178847	12179885	0.641469938	intron (NM_001066, intron 1 of 9)	intron (NM_001066, intron 1 of 9)	-12347	NR_039775	MIR4632
chrX	149502553	149504523	0.641414757	intron (NM_006123, intron 2 of 7)	intron (NM_006123, intron 2 of 7)	1768	NM_000202	IDS
chr3	160180577	160181083	0.641391016	intron (NR_108088, intron 3 of 9)	intron (NR_108088, intron 3 of 9)	26262	NR_108088	IL12A-AS1
chr17	14427755	14428645	0.641378754	Intergenic	Intergenic	124460	NR_026880	MGC12916
chr10	119516314	119518214	0.641271577	intron (NM_001005339, intron 3 of 4)	intron (NM_001005339, intron 3 of 4)	19269	NM_002925	RGS10
chr2	239380627	239381709	0.641261947	intron (NM_006037, intron 1 of 26)	intron (NM_006037, intron 1 of 26)	19781	NM_006037	HDAC4
chr8	100947964	100948850	0.641216654	intron (NM_001135700, intron 2 of 5)	intron (NM_001135700, intron 2 of 5)	2164	NM_001135702	YWHAZ
chr10	75613395	75614409	0.641127486	intron (NM_001305581, intron 2 of 6)	intron (NM_001305581, intron 2 of 6)	-33607	NR_131178	LRMDA
chr15	60844424	60845438	0.640977911	intron (NM_134261, intron 1 of 10)	intron (NM_134261, intron 1 of 10)	163362	NR_120318	RORA-AS2
chr5	67165584	67167004	0.640700363	exon (NM_001290226, exon 27 of 27)	exon (NM_001290226, exon 27 of 27)	30505	NM_005582	CD180
chr10	75407259	75408733	0.640653622	non-coding (NR_024421, exon 2 of 2)	non-coding (NR_024421, exon 2 of 2)	-1161	NR_110304	LOC101929234
chr18	22190524	22191032	0.640547537	intron (NM_005257, intron 6 of 6)	intron (NM_005257, intron 6 of 6)	21341	NM_005257	GATA6
chr19	7183022	7183973	0.640528522	intron (NM_001079817, intron 3 of 20)	intron (NM_001079817, intron 3 of 20)	110917	NM_001079817	INSR
chr2	9607781	9608491	0.640462673	intron (NM_006826, intron 2 of 5)	intron (NM_006826, intron 2 of 5)	22861	NM_006826	YWHAQ
chr22	41524869	41525277	0.64046252	TTS (NM_001018052)	TTS (NM_001018052)	19397	NM_001018050	POLR3H
chr8	23017720	23019825	0.64039588	3' UTR (NM_015178, exon 10 of 10)	3' UTR (NM_015178, exon 10 of 10)	19193	NM_015178	RHOBTB2
chr5	172184138	172187125	0.640250975	intron (NM_005990, intron 1 of 18)	intron (NM_005990, intron 1 of 18)	2593	NM_005990	STK10
chr12	1504276	1505214	0.640241806	TTS (NR_028415)	TTS (NR_028415)	4254	NR_028415	LINC00942
chr9	122377398	122377795	0.6397835	intron (NM_001271165, intron 1 of 9)	intron (NM_001271165, intron 1 of 9)	2294	NM_001271165	PTGS1
chr7	44985179	44986319	0.63937088	promoter-TSS (NR_002952)	promoter-TSS (NR_002952)	-239	NR_002952	SNORA9
chr16	48611896	48613490	0.639291623	Intergenic	Intergenic	-2513	NM_153029	N4BP1
chr12	57085698	57086352	0.63912465	Intergenic	Intergenic	-3089	NM_005967	NAB2
chr1	20185027	20185802	0.638861446	promoter-TSS (NM_152376)	promoter-TSS (NM_152376)	-682	NM_152376	UBXN10
chr22	42671261	42671793	0.638794926	Intergenic	LTR8B|LTR|ERV1	-22135	NM_000398	CYB5R3
chr10	13453945	13454476	0.638786482	intron (NM_001370075, intron 5 of 8)	intron (NM_001370075, intron 5 of 8)	48766	NM_001100912	BEND7
chr20	437978	439547	0.638758014	exon (NM_144628, exon 8 of 8)	exon (NM_144628, exon 8 of 8)	23771	NR_111901	TBC1D20
chr6	36099488	36100571	0.638631589	intron (NM_139014, intron 9 of 10)	intron (NM_139014, intron 9 of 10)	-30484	NR_072996	MAPK13
chr21	44918880	44921550	0.6386306	promoter-TSS (NR_038314)	promoter-TSS (NR_038314)	684	NM_000211	ITGB2
chr19	48248623	48249905	0.638586109	intron (NM_001351782, intron 3 of 14)	L1ME3G|LINE|L1	369	NR_033680	CARD8
chr7	38232767	38233324	0.638415625	Intergenic	Intergenic	40602	NM_001003806	TARP
chr17	29706493	29707147	0.638259748	intron (NM_033389, intron 2 of 14)	intron (NM_033389, intron 2 of 14)	54612	NM_001282131	SSH2
chr17	50507680	50508073	0.638027257	promoter-TSS (NM_032133)	promoter-TSS (NM_032133)	-563	NM_001366294	MYCBPAP
chr7	100626867	100627099	0.637915769	intron (NM_003227, intron 16 of 17)	intron (NM_003227, intron 16 of 17)	6667	NM_001206855	TFR2
chr7	138717777	138718734	0.637879105	intron (NM_130840, intron 18 of 20)	intron (NM_130840, intron 18 of 20)	-39210	NM_001139456	SVOPL
chr15	31434417	31435406	0.637800653	intron (NM_001302461, intron 1 of 1).3	intron (NM_001302461, intron 1 of 1).3	108076	NM_001302461	KLF13
chr2	98463457	98465517	0.637725379	intron (NM_001351428, intron 1 of 24)	intron (NM_001351428, intron 1 of 24)	18477	NM_001351429	INPP4A
chr5	176541424	176542631	0.637628077	promoter-TSS (NM_001171976)	promoter-TSS (NM_001171976)	-484	NM_001171976	CDHR2
chr7	5295867	5297666	0.637565732	intron (NM_001040661, intron 6 of 10)	intron (NM_001040661, intron 6 of 10)	13823	NM_001040661	SLC29A4
chr15	74844924	74845937	0.637548987	intron (NM_001320778, intron 9 of 9)	intron (NM_001320778, intron 9 of 9)	-2274	NR_104309	ULK3
chr6	139291858	139292319	0.637502743	promoter-TSS (NM_153235)	promoter-TSS (NM_153235)	-90	NM_153235	TXLNB
chr17	63700839	63702489	0.63735619	non-coding (NR_046273, exon 1 of 1)	non-coding (NR_046273, exon 1 of 1)	1326	NR_046273	LOC729683
chr19	17292087	17293198	0.637282279	3' UTR (NM_024527, exon 5 of 5)	3' UTR (NM_024527, exon 5 of 5)	10741	NM_001278443	ANKLE1
chr14	101721278	101722730	0.637063166	Intergenic	MIR|SINE|MIR	-8433	NR_026774	LINC00239
chr17	28982469	28983250	0.636913882	intron (NM_001290202, intron 1 of 16)	AluJb|SINE|Alu	23174	NM_001098635	SEZ6
chr3	4740674	4741201	0.636891638	intron (NM_001168272, intron 43 of 60)	intron (NM_001168272, intron 43 of 60)	10653	NR_004428	EGOT
chr3	52052087	52053811	0.636558288	intron (NM_001947, intron 2 of 2)	intron (NM_001947, intron 2 of 2)	3622	NM_001947	DUSP7
chr21	36744375	36744955	0.6364956	intron (NM_009586, intron 9 of 9)	intron (NM_009586, intron 9 of 9)	45550	NM_009586	SIM2
chr1	38004107	38004868	0.636459678	intron (NM_004468, intron 1 of 5)	intron (NM_004468, intron 1 of 5)	1027	NM_004468	FHL3
chr8	48430103	48431326	0.636414884	Intergenic	Intergenic	-120853	NR_105002	LOC101929268
chr12	114671017	114672337	0.636201289	3' UTR (NM_005996, exon 7 of 7)	3' UTR (NM_005996, exon 7 of 7)	12498	NM_016569	TBX3
chr5	177431002	177432534	0.636108615	intron (NM_001004106, intron 2 of 15)	MIRb|SINE|MIR	5082	NM_002082	GRK6
chr12	128975911	128976871	0.636081983	intron (NM_144669, intron 7 of 7)	MER5A|DNA|hAT-Charlie	122913	NM_001366886	GLT1D1
chr11	70072595	70074349	0.63607469	intron (NR_103835, intron 2 of 2)	MIR|SINE|MIR	1876	NR_103835	LINC02584
chr12	124588805	124589396	0.635900728	Intergenic	L3|LINE|CR1	-21488	NM_001206654	NCOR2
chr6	35302777	35303718	0.63589582	intron (NM_022047, intron 1 of 10)	intron (NM_022047, intron 1 of 10)	5429	NM_022047	DEF6
chr4	184028472	184029484	0.63575138	Intergenic	Intergenic	123671	NM_020225	STOX2
chr4	6941599	6943109	0.635497545	intron (NM_020773, intron 2 of 13)	intron (NM_020773, intron 2 of 13)	-11812	NM_001330638	TBC1D14
chr6	13427492	13429313	0.635455358	intron (NM_018988, intron 1 of 1)	intron (NM_018988, intron 1 of 1)	-20265	NM_001242630	GFOD1
chr7	2719006	2719290	0.635263573	intron (NM_001321766, intron 6 of 6)	intron (NM_001321766, intron 6 of 6)	30946	NM_001321766	AMZ1
chr19	13207629	13208873	0.635066306	intron (NM_023035, intron 46 of 46)	GA-rich|Low_complexity|Low_complexity	57840	NM_004907	IER2
chr12	109734171	109735032	0.635024893	intron (NR_026662, intron 2 of 2)	(A)n|Simple_repeat|Simple_repeat	20776	NM_032829	FAM222A
chr5	119340175	119341696	0.634990129	intron (NM_001286814, intron 1 of 1)	intron (NM_001286814, intron 1 of 1)	7760	NM_001286814	TNFAIP8
chr10	86536213	86537101	0.634883214	Intergenic	CpG	-14865	NM_015045	WAPL
chr17	8150831	8151604	0.634837414	intron (NM_002616, intron 1 of 22)	intron (NM_002616, intron 1 of 22)	1187	NM_002616	PER1
chr19	38664142	38664749	0.634798951	intron (NM_001322033, intron 1 of 20).2	intron (NM_001322033, intron 1 of 20).2	16796	NM_004924	ACTN4
chr19	37986410	37986918	0.634527235	intron (NM_015073, intron 1 of 21)	MER5B|DNA|hAT-Charlie	79456	NM_015073	SIPA1L3
chr8	142303758	142304548	0.634475679	intron (NM_001366903, intron 9 of 9)	intron (NM_001366903, intron 9 of 9)	99029	NM_001291931	TSNARE1
chr16	51153626	51155132	0.634372218	intron (NR_039672, intron 2 of 6)	CpG-9705	-3107	NM_002968	SALL1
chr14	71168108	71168893	0.634371034	Intergenic	LTR12C|LTR|ERV1	-151976	NM_001354288	SIPA1L1
chr2	64946001	64946684	0.633845422	Intergenic	Intergenic	-13895	NR_036586	LINC02245
chr7	5527291	5529070	0.633836855	exon (NM_001101, exon 5 of 6)	exon (NM_001101, exon 5 of 6)	2421	NM_001101	ACTB
chr7	157301960	157303003	0.633751182	Intergenic	Intergenic	-34523	NM_001363676	DNAJB6
chr22	17086986	17088357	0.633736268	intron (NM_014339, intron 1 of 12)	intron (NM_014339, intron 1 of 12)	2712	NM_014339	IL17RA
chr2	105426095	105427092	0.633650429	intron (NM_201557, intron 1 of 5)	intron (NM_201557, intron 1 of 5)	11920	NM_001318897	FHL2
chr17	83199130	83200747	0.633626141	Intergenic	Intergenic	-26959	NR_029406	RPL23AP87
chr21	36429486	36430622	0.633232127	Intergenic	Intergenic	36413	NM_012130	CLDN14
chrX	151396075	151396514	0.633081086	promoter-TSS (NM_001363810)	promoter-TSS (NM_001363810)	-301	NM_001363810	VMA21
chr18	48940188	48941811	0.633009464	intron (NM_001190822, intron 3 of 3)	intron (NM_001190822, intron 3 of 3)	1808	NM_001190823	SMAD7
chrX	12950275	12951392	0.632874438	Intergenic	Intergenic	-7533	NR_030727	TLR8-AS1
chr5	172173189	172175928	0.632851663	intron (NM_005990, intron 1 of 18)	L2c|LINE|L2	13666	NM_005990	STK10
chrX	111098553	111099395	0.632832775	intron (NM_001324326, intron 2 of 15)	intron (NM_001324326, intron 2 of 15)	2783	NM_001128168	PAK3
chr6	16319978	16320838	0.632828931	intron (NM_000332, intron 8 of 8)	intron (NM_000332, intron 8 of 8)	81821	NM_006877	GMPR
chr3	125050747	125053137	0.632796858	intron (NM_020733, intron 1 of 16)	intron (NM_020733, intron 1 of 16)	4055	NM_020733	HEG1
chrX	135295351	135296616	0.632679078	promoter-TSS (NM_001185063)	promoter-TSS (NM_001185063)	56	NM_001185063	ZNF75D
chr5	74433311	74434201	0.632529164	intron (NR_126354, intron 2 of 2)	intron (NR_126354, intron 2 of 2)	103220	NR_126354	LINC01331
chr8	125505794	125506413	0.632483148	Intergenic	Intergenic	73894	NM_001282985	TRIB1
chr8	42292125	42293874	0.632467994	intron (NR_033819, intron 4 of 20)	MIRb|SINE|MIR	21697	NR_033818	IKBKB
chr1	154431768	154432144	0.632271667	intron (NM_001206866, intron 3 of 6)	MER44D|DNA|TcMar-Tigger	-25392	NR_147855	IL6R-AS1
chr1	234911376	234912393	0.632264442	Intergenic	Intergenic	52115	NR_125945	LOC101927851
chr15	22949119	22949867	0.632230379	intron (NM_001287810, intron 1 of 31)	intron (NM_001287810, intron 1 of 31)	30875	NM_001324122	CYFIP1
chr11	62599680	62600516	0.632021356	intron (NM_001330292, intron 3 of 17)	intron (NM_001330292, intron 3 of 17)	1152	NM_001330292	MTA2
chr1	1677290	1678415	0.631906268	intron (NM_001110781, intron 1 of 8)	intron (NM_001110781, intron 1 of 8)	14943	NM_001290264	SLC35E2B
chrX	71621995	71623788	0.6317037	Intergenic	Intergenic	-4380	NM_001142797	CXCR3
chr6	41027410	41028024	0.631623079	3' UTR (NM_173561, exon 9 of 9)	3' UTR (NM_173561, exon 9 of 9)	-4437	NR_110873	LOC101929555
chr6	143566956	143567294	0.631529027	intron (NR_027113, intron 1 of 2)	intron (NR_027113, intron 1 of 2)	2214	NR_027113	PHACTR2-AS1
chr6	170271763	170272494	0.631309118	promoter-TSS (NR_104177)	promoter-TSS (NR_104177)	-346	NR_104177	LINC01624
chr6	14857505	14857850	0.631299771	Intergenic	Intergenic	-388392	NM_004973	JARID2
chr4	87073678	87074917	0.631294448	intron (NM_005935, intron 3 of 19)	intron (NM_005935, intron 3 of 19)	67296	NM_005935	AFF1
chr1	110873058	110873559	0.630964584	intron (NM_001040033, intron 2 of 8)	intron (NM_001040033, intron 2 of 8)	160	NM_000560	CD53
chr16	51184784	51185540	0.630952578	intron (NR_039672, intron 4 of 6)	intron (NR_039672, intron 4 of 6)	-33890	NM_002968	SALL1
chr11	119356137	119357229	0.630918425	3' UTR (NM_004205, exon 13 of 13)	3' UTR (NM_004205, exon 13 of 13)	7525	NM_171997	USP2
chrX	19847041	19848167	0.630884772	intron (NM_031892, intron 1 of 17)	intron (NM_031892, intron 1 of 17)	-14453	NM_001353895	SH3KBP1
chr2	197307991	197308619	0.630864821	intron (NM_153697, intron 1 of 9)	intron (NM_153697, intron 1 of 9)	2475	NM_001367497	ANKRD44
chr1	12168154	12169151	0.630770147	intron (NM_001066, intron 1 of 9)	intron (NM_001066, intron 1 of 9)	1661	NM_001066	TNFRSF1B
chr4	40199966	40201694	0.630740786	intron (NM_001278362, intron 2 of 3)	intron (NM_001278362, intron 2 of 3)	3799	NM_004310	RHOH
chr1	203629753	203630530	0.630514999	intron (NM_001365784, intron 1 of 20)	intron (NM_001365784, intron 1 of 20)	2204	NM_001365784	ATP2B4
chr17	81740371	81741138	0.630410431	Intergenic	CpG	28470	NM_001270888	SLC25A10
chr10	72326714	72327415	0.630027226	Intergenic	LTR12C|LTR|ERV1	27855	NM_001365081	DNAJB12
chr9	111926186	111926941	0.629893665	intron (NM_003358, intron 5 of 8)	intron (NM_003358, intron 5 of 8)	-5537	NR_039814	MIR4668
chr10	118669265	118669693	0.629781242	Intergenic	MIRb|SINE|MIR	-73831	NM_004248	PRLHR
chr16	53098471	53099410	0.629544692	intron (NM_025134, intron 1 of 38)	intron (NM_025134, intron 1 of 38)	-32072	NM_001352127	CHD9
chr22	30220986	30221807	0.629472101	Intergenic	Intergenic	-17798	NR_149070	LIF-AS1
chr9	93296873	93297141	0.629426129	intron (NM_006648, intron 22 of 28)	intron (NM_006648, intron 22 of 28)	49296	NM_001368813	C9orf129
chr10	73956106	73957114	0.629342704	Intergenic	Intergenic	-33833	NR_160937	C10orf55
chr11	70567582	70568986	0.629273988	intron (NM_133266, intron 2 of 10)	intron (NM_133266, intron 2 of 10)	-62810	NR_046567	SHANK2-AS1
chr16	25048326	25049863	0.629221343	Intergenic	Intergenic	17353	NR_038379	LOC554206
chr19	3604640	3606064	0.629143853	intron (NM_001060, intron 1 of 2)	(CACA)n|Simple_repeat|Simple_repeat	1481	NM_001060	TBXA2R	HPA
chr2	36240254	36240964	0.628972344	Intergenic	Intergenic	114961	NR_037631	CRIM1-DT
chr8	142731552	142732523	0.628938453	intron (NR_156431, intron 2 of 2)	HERVIP10FH-int|LTR|ERV1	4814	NM_016647	THEM6
chr7	150715628	150717460	0.628890989	promoter-TSS (NM_001199577)	promoter-TSS (NM_001199577)	-13	NM_001303630	GIMAP1-GIMAP5
chr10	71244413	71245173	0.62879075	intron (NM_001244889, intron 1 of 15)	intron (NM_001244889, intron 1 of 15)	-26565	NR_038453	UNC5B-AS1
chr12	121839204	121839601	0.628622813	TTS (NM_001171993)	TTS (NM_001171993)	19457	NM_002150	HPD
chr19	16139374	16140217	0.628378321	intron (NR_163150, intron 1 of 7)	intron (NR_163150, intron 1 of 7)	-3890	NM_001369809	HSH2D
chr8	120731212	120732240	0.628135949	intron (NM_021021, intron 1 of 6)	MIR3|SINE|MIR	-29527	NR_125419	LOC101927543
chr2	237673099	237674333	0.628041542	intron (NM_001137550, intron 1 of 23)	intron (NM_001137550, intron 1 of 23)	-18448	NM_001137551	LRRFIP1
chr10	103692118	103693923	0.627928739	intron (NM_014631, intron 6 of 13)	CpG	-14805	NM_001365079	SH3PXD2A
chr3	128654249	128654853	0.627782328	Intergenic	LTR12C|LTR|ERV1	-3733	NM_002950	RPN1
chr9	134293416	134294541	0.627773395	TTS (NR_146518)	TTS (NR_146518)	1419	NR_146518	LINC02247
chr8	33554562	33555673	0.627732092	intron (NM_024787, intron 2 of 5)	intron (NM_024787, intron 2 of 5)	12011	NM_024787	RNF122
chr17	80264179	80265798	0.627570165	intron (NM_020954, intron 2 of 16)	L2a|LINE|L2	4136	NM_020954	RNF213
chr1	167630788	167631452	0.627471936	intron (NM_001322923, intron 1 of 5)	intron (NM_001322923, intron 1 of 5)	888	NR_136519	RCSD1
chr2	66443176	66447010	0.627428131	intron (NM_002398, intron 6 of 12)	intron (NM_002398, intron 6 of 12)	-4763	NR_046625	MEIS1-AS2
chr6	32191389	32193132	0.627304668	intron (NM_001276501, intron 1 of 3).4	intron (NM_001276501, intron 1 of 3).4	383	NM_001276501	GPSM3
chr9	129776936	129777596	0.627265511	Intergenic	Intergenic	-24224	NM_004878	PTGES
chr2	85753081	85753633	0.627100527	promoter-TSS (NM_032827)	promoter-TSS (NM_032827)	-634	NM_032827	ATOH8
chr15	96322845	96323750	0.626826846	intron (NR_102744, intron 1 of 1)	CpG	-2749	NM_001145155	NR2F2
chr6	52574691	52575310	0.626815087	intron (NM_012288, intron 1 of 10)	intron (NM_012288, intron 1 of 10)	2060	NM_012288	TRAM2
chr5	178193183	178194541	0.626780612	Intergenic	Intergenic	-6491	NM_001358008	GMCL2
chr11	66543122	66544351	0.626656882	exon (NM_207340, exon 2 of 3)	exon (NM_207340, exon 2 of 3)	2312	NM_207340	ZDHHC24
chr17	50508757	50509299	0.626622187	intron (NM_001366294, intron 1 of 18)	intron (NM_001366294, intron 1 of 18)	589	NR_158785	MYCBPAP
chr12	108837842	108838972	0.626485638	intron (NM_018984, intron 2 of 14)	intron (NM_018984, intron 2 of 14)	-1401	NR_030350	MIR619
chr19	38213992	38214791	0.626424318	intron (NM_001135155, intron 9 of 11)	intron (NM_001135155, intron 9 of 11)	9859	NM_001289978	DPF1
chr3	12187097	12187520	0.626352792	intron (NM_133625, intron 11 of 12)	intron (NM_133625, intron 11 of 12)	-28396	NM_003256	TIMP4
chr8	21911078	21914564	0.626168595	intron (NM_201349, intron 1 of 3)	intron (NM_201349, intron 1 of 3)	869	NM_003974	DOK2
chr22	30265890	30267445	0.626119316	promoter-TSS (NM_001319108)	promoter-TSS (NM_001319108)	184	NM_020530	OSM
chr12	94261977	94263846	0.62596049	intron (NR_037687, intron 1 of 11)	MIRb|SINE|MIR	390	NR_037687	PLXNC1
chr8	144675162	144676101	0.625956454	intron (NM_001308208, intron 1 of 10)	LTR12D|LTR|ERV1	10215	NM_001308208	ARHGAP39
chr19	13094517	13096173	0.625882675	3' UTR (NM_001271044, exon 10 of 10)	3' UTR (NM_001271044, exon 10 of 10)	7513	NM_005583	LYL1
chr17	76144985	76146333	0.625870033	intron (NR_040017, intron 4 of 7)	intron (NR_040017, intron 4 of 7)	-4414	NM_001454	FOXJ1
chr10	1043353	1044410	0.625864227	non-coding (NR_024628, exon 4 of 4)	non-coding (NR_024628, exon 4 of 4)	5005	NM_001317956	IDI1
chr4	159390658	159391131	0.625724751	Intergenic	LTR12C|LTR|ERV1	123085	NM_014247	RAPGEF2
chr2	85405214	85406245	0.625680041	intron (NM_001256139, intron 1 of 9)	intron (NM_001256139, intron 1 of 9)	4103	NM_001320732	CAPG
chr7	37352538	37354548	0.625675785	5' UTR (NM_001206482, exon 1 of 22)	5' UTR (NM_001206482, exon 1 of 22)	125	NM_001206482	ELMO1
chr13	113854063	113855325	0.625271539	intron (NM_000820, intron 2 of 14)	intron (NM_000820, intron 2 of 14)	9382	NM_000820	GAS6
chr6	37782967	37783672	0.625260367	Intergenic	Intergenic	-36408	NM_021943	ZFAND3
chr6	139262257	139263083	0.625082027	exon (NM_153235, exon 5 of 10)	exon (NM_153235, exon 5 of 10)	29328	NM_153235	TXLNB
chr12	121787548	121790621	0.625050684	intron (NM_019034, intron 2 of 4)	intron (NM_019034, intron 2 of 4)	4604	NM_019034	RHOF
chr14	61350678	61351618	0.625006323	intron (NM_006255, intron 1 of 13)	intron (NM_006255, intron 1 of 13)	29705	NM_006255	PRKCH
chr1	66335277	66337193	0.624812678	intron (NM_001037339, intron 1 of 9)	intron (NM_001037339, intron 1 of 9)	4127	NM_001037339	PDE4B
chr16	29744729	29746688	0.624665178	intron (NM_175900, intron 1 of 1)	intron (NM_175900, intron 1 of 1)	282	NM_175900	C16orf54
chr4	2811596	2814523	0.62458788	intron (NM_001145855, intron 1 of 12)	intron (NM_001145855, intron 1 of 12)	768	NM_001145855	SH3BP2
chr16	78742292	78743723	0.624554452	intron (NM_001291997, intron 7 of 7)	intron (NM_001291997, intron 7 of 7)	643353	NM_001291997	WWOX
chr10	86970464	86971126	0.624491082	5' UTR (NM_133447, exon 1 of 12)	5' UTR (NM_133447, exon 1 of 12)	459	NM_133447	AGAP11
chr11	118227015	118228295	0.624435181	non-coding (NR_104404, exon 3 of 3)	non-coding (NR_104404, exon 3 of 3)	-2644	NM_001286570	JAML
chrX	107673437	107674424	0.62439322	Intergenic	Intergenic	42578	NM_001015881	TSC22D3
chr15	70491941	70493276	0.624253854	Intergenic	MIRb|SINE|MIR	13320	NR_146562	LINC02205
chr15	52221111	52221905	0.62413435	intron (NM_018728, intron 29 of 40)	intron (NM_018728, intron 29 of 40)	-30116	NM_016194	GNB5
chr15	70142356	70143203	0.624097274	Intergenic	Intergenic	-44862	NM_001105192	TLE3
chr3	194205504	194206712	0.624046273	intron (NR_125403, intron 1 of 2)	intron (NR_125403, intron 1 of 2)	199	NR_125404	LINC02036
chr22	23181465	23182922	0.623940028	exon (NM_021574, exon 1 of 22)	exon (NM_021574, exon 1 of 22)	1684	NM_004327	BCR
chr2	233330950	233331950	0.623820207	intron (NM_000541, intron 9 of 15)	intron (NM_000541, intron 9 of 15)	-23044	NM_152879	DGKD
chr17	79942684	79943361	0.62374734	TTS (NM_001271846)	TTS (NM_001271846)	7831	NM_001271844	TBC1D16
chr19	19667942	19668422	0.623627806	promoter-TSS (NM_001300949)	promoter-TSS (NM_001300949)	29	NM_001300949	ZNF101
chrX	153948109	153949574	0.623533091	3' UTR (NM_005334, exon 26 of 26)	3' UTR (NM_005334, exon 26 of 26)	-4198	NM_002910	RENBP
chr12	132476817	132477368	0.623465937	Intergenic	Intergenic	-13059	NM_001367871	FBRSL1
chr17	38595854	38596215	0.623328064	intron (NM_025248, intron 1 of 18)	intron (NM_025248, intron 1 of 18)	9918	NM_025248	SRCIN1
chr12	111224157	111225050	0.623294168	intron (NM_015267, intron 3 of 21)	intron (NM_015267, intron 3 of 21)	-79539	NR_106818	MIR6760
chr10	15313421	15314427	0.622951115	intron (NM_001010924, intron 1 of 7)	intron (NM_001010924, intron 1 of 7)	57365	NM_001010924	FAM171A1
chr16	50265871	50268356	0.622937726	intron (NM_001114, intron 1 of 25)	intron (NM_001114, intron 1 of 25)	562	NM_001286057	ADCY7
chr11	70364910	70366145	0.622863917	intron (NR_045286, intron 22 of 28)	intron (NR_045286, intron 22 of 28)	-32979	NM_138565	CTTN
chr17	42669936	42671554	0.622371491	intron (NR_073574, intron 9 of 12)	CpG-11168	5266	NR_073574	PLEKHH3
chr11	128513329	128514465	0.622325073	intron (NM_001143820, intron 3 of 9)	intron (NM_001143820, intron 3 of 9)	8413	NM_005238	ETS1
chr2	11481704	11482519	0.622286554	Intergenic	CpG	-15934	NM_001278277	E2F6
chr3	50338244	50341649	0.622274888	intron (NM_170714, intron 1 of 5)	MER5B|DNA|hAT-Charlie	890	NM_007182	RASSF1
chr8	11456627	11457217	0.622250593	intron (NM_053279, intron 1 of 2)	intron (NM_053279, intron 1 of 2)	9831	NM_053279	FAM167A
chr4	83219429	83219902	0.622170894	Intergenic	Intergenic	65130	NM_001358921	COQ2
chr16	31181575	31183166	0.622159946	intron (NM_004960, intron 1 of 14)	intron (NM_004960, intron 1 of 14)	2260	NM_001170937	FUS
chr3	142946989	142948003	0.622060758	Intergenic	CpG	16178	NM_198504	PAQR9
chr2	232925552	232927802	0.621845723	intron (NM_001114090, intron 2 of 12)	intron (NM_001114090, intron 2 of 12)	1474	NM_001114090	NGEF
chr7	2529035	2530770	0.621708571	TTS (NM_001040168)	TTS (NM_001040168)	2828	NR_039791	MIR4648
chr6	117372445	117372758	0.621647822	intron (NM_002944, intron 17 of 42)	LTR12C|LTR|ERV1	53254	NM_002944	ROS1
chr16	89422451	89423127	0.621629907	intron (NR_045839, intron 1 of 9)	intron (NR_045839, intron 1 of 9)	-8129	NR_110931	LOC101927817
chr22	46612520	46615218	0.621440766	intron (NM_001366660, intron 1 of 17)	intron (NM_001366660, intron 1 of 17)	-6517	NM_015124	GRAMD4
chr17	50468751	50469820	0.62132329	promoter-TSS (NM_001267)	promoter-TSS (NM_001267)	-405	NM_001267	CHAD
chr4	185637942	185639351	0.621187516	intron (NM_003603, intron 11 of 22)	intron (NM_003603, intron 11 of 22)	18100	NM_001145675	SORBS2
chr2	70984427	70986120	0.621112964	TTS (NM_144582)	TTS (NM_144582)	6643	NM_001115116	ANKRD53
chr10	61899021	61899740	0.621085328	Intergenic	Intergenic	-2319	NM_032199	ARID5B
chr6	158642784	158643772	0.620977671	intron (NM_001291603, intron 1 of 4)	intron (NM_001291603, intron 1 of 4)	1465	NM_006519	DYNLT1
chr19	6697288	6697578	0.620951439	exon (NM_000064, exon 21 of 41)	exon (NM_000064, exon 21 of 41)	23217	NM_000064	C3
chr19	510716	512031	0.620845184	intron (NM_033513, intron 1 of 1)	intron (NM_033513, intron 1 of 1)	3876	NM_033513	TPGS1
chr10	33125820	33126371	0.620691642	Intergenic	Intergenic	-9288	NR_160030	IATPR
chr18	77130146	77130825	0.620321474	intron (NM_001025100, intron 1 of 3)	intron (NM_001025100, intron 1 of 3)	2298	NM_001025101	MBP
chr6	149481414	149484156	0.620291575	intron (NM_207360, intron 1 of 5)	intron (NM_207360, intron 1 of 5)	2229	NM_207360	ZC3H12D
chr1	1779948	1780966	0.620211252	promoter-TSS (NM_001198994)	promoter-TSS (NM_001198994)	-426	NM_001353641	NADK
chr16	85935539	85937174	0.620151859	Intergenic	Intergenic	18009	NR_106832	MIR6774
chr2	8543056	8545763	0.619985014	Intergenic	Intergenic	39383	NR_110257	LINC01814
chr22	41412806	41413228	0.619863121	Intergenic	Intergenic	31075	NM_003216	TEF
chr8	1745240	1747031	0.619797921	Intergenic	Intergenic	17199	NR_134302	LOC101927752
chr16	87464068	87464564	0.619664581	intron (NM_015144, intron 1 of 12)	MER5B|DNA|hAT-Charlie	27538	NM_015144	ZCCHC14
chr8	9249050	9249658	0.619579539	Intergenic	LTR2C|LTR|ERV1	60355	NR_125431	LOC101929128
chr3	30664658	30665587	0.619474584	intron (NM_001024847, intron 4 of 7)	intron (NM_001024847, intron 4 of 7)	58521	NM_003242	TGFBR2
chr11	46360743	46363927	0.619370035	intron (NM_001105540, intron 1 of 31)	intron (NM_001105540, intron 1 of 31)	729	NM_001105540	DGKZ
chr16	1543111	1544252	0.619069409	intron (NM_001256541, intron 3 of 3)	intron (NM_001256541, intron 3 of 3)	10015	NM_024600	TMEM204
chr12	51832313	51833384	0.619064525	promoter-TSS (NM_001013690)	promoter-TSS (NM_001013690)	-931	NM_001013690	FIGNL2
chr16	324676	325665	0.619041954	intron (NM_003502, intron 2 of 10)	CpG	27553	NM_003502	AXIN1
chr9	19127932	19128992	0.619023065	promoter-TSS (NM_001122)	promoter-TSS (NM_001122)	-856	NR_038064	PLIN2
chr17	68248918	68249654	0.6187242	intron (NM_001033569, intron 2 of 7)	intron (NM_001033569, intron 2 of 7)	1243	NM_016627	AMZ2
chr8	38899646	38900761	0.618503003	Intergenic	Intergenic	-1143	NM_021623	PLEKHA2
chr12	120361427	120362300	0.618496354	intron (NM_002442, intron 6 of 14)	CpG	7301	NM_002442	MSI1
chr11	128511701	128512995	0.618280235	intron (NM_001143820, intron 3 of 9)	intron (NM_001143820, intron 3 of 9)	9962	NM_005238	ETS1
chr15	85692462	85694221	0.618263859	exon (NM_001270546, exon 9 of 29)	exon (NM_001270546, exon 9 of 29)	65384	NR_120366	LOC101929679
chr19	17079450	17080461	0.6182424	intron (NM_001130065, intron 1 of 39)	intron (NM_001130065, intron 1 of 39)	4178	NM_004145	MYO9B
chr2	109335486	109335994	0.618192733	intron (NM_001099289, intron 1 of 9)	L2a|LINE|L2	-22115	NR_036224	MIR4266
chr4	184958563	184959182	0.617948642	Intergenic	Intergenic	-20432	NR_039660	MIR4455
chr6	53335049	53336722	0.617890642	non-coding (NR_046241, exon 1 of 1)	non-coding (NR_046241, exon 1 of 1)	1732	NR_046241	RPS16P5
chr6	43284792	43285896	0.617729824	exon (NM_032538, exon 15 of 15)	exon (NM_032538, exon 15 of 15)	-12916	NM_006672	SLC22A7
chr15	79970709	79971294	0.617674089	exon (NM_001114735, exon 1 of 3)	exon (NM_001114735, exon 1 of 3)	195	NM_001114735	BCL2A1
chr17	81159797	81161167	0.617658179	intron (NM_001080395, intron 1 of 13)	intron (NM_001080395, intron 1 of 13)	-5025	NM_001354639	PVALEF
chrX	39854272	39856240	0.617398988	Intergenic	Intergenic	17695	NR_039763	MIR1587
chr10	43965199	43965737	0.61726873	non-coding (NR_033846, exon 6 of 8)	non-coding (NR_033846, exon 6 of 8)	53066	NR_136148	LINC00841
chr17	78383682	78384963	0.617251916	intron (NR_111989, intron 1 of 8)	intron (NR_111989, intron 1 of 8)	5673	NM_024419	PGS1
chr6	30170563	30172640	0.61710694	intron (NM_033229, intron 6 of 6).3	MER5A1|DNA|hAT-Charlie	8055	NM_033229	TRIM15
chr16	57542357	57542968	0.61707894	promoter-TSS (NM_001318481)	promoter-TSS (NM_001318481)	19	NM_001318481	ADGRG5
chr12	47807698	47808703	0.617061581	intron (NM_015401, intron 1 of 25)	intron (NM_015401, intron 1 of 25)	11703	NM_001098416	HDAC7
chr5	38554608	38555789	0.6169039	intron (NM_002310, intron 1 of 19)	intron (NM_002310, intron 1 of 19)	1448	NM_001127671	LIFR	HPA
chr17	8941591	8941993	0.616553899	intron (NM_001142633, intron 1 of 18)	intron (NM_001142633, intron 1 of 18)	23915	NM_001251851	PIK3R5
chr10	29658617	29659792	0.616502212	intron (NM_001323599, intron 2 of 38)	intron (NM_001323599, intron 2 of 38)	-24233	NM_021738	SVIL
chr12	51322659	51324500	0.616388078	intron (NM_001290007, intron 1 of 12)	intron (NM_001290007, intron 1 of 12)	595	NM_001364781	BIN2
chrX	49166070	49167601	0.616353666	3' UTR (NM_024859, exon 6 of 6)	3' UTR (NM_024859, exon 6 of 6)	3992	NM_001099681	MAGIX
chr3	55489461	55490616	0.616269406	Intergenic	Intergenic	-2396	NM_003392	WNT5A
chr8	37696967	37699957	0.616111469	exon (NM_025069, exon 2 of 2)	exon (NM_025069, exon 2 of 2)	2680	NM_025069	ZNF703
chr19	55253229	55257559	0.616017244	intron (NM_014931, intron 1 of 23)	MIRc|SINE|MIR	3623	NM_014931	PPP6R1
chr17	2088873	2090737	0.615975414	intron (NM_001256827, intron 6 of 11)	intron (NM_001256827, intron 6 of 11)	-1044	NM_001282326	SMG6
chr9	136532556	136534385	0.615791183	intron (NM_017617, intron 2 of 33)	intron (NM_017617, intron 2 of 33)	12578	NM_017617	NOTCH1
chr2	28358954	28359981	0.615478169	Intergenic	Intergenic	-33391	NM_005253	FOSL2
chr6	35297160	35300413	0.615472632	intron (NM_022047, intron 1 of 10)	intron (NM_022047, intron 1 of 10)	968	NM_022047	DEF6
chr6	89297768	89298151	0.615464738	intron (NM_002043, intron 2 of 8)	intron (NM_002043, intron 2 of 8)	17340	NM_002043	GABRR2
chr6	26521760	26522566	0.615395912	non-coding (NR_026790, exon 1 of 1)	non-coding (NR_026790, exon 1 of 1)	457	NR_026790	HCG11
chr19	39334919	39336629	0.615032993	intron (NM_004877, intron 1 of 6)	intron (NM_004877, intron 1 of 6)	269	NM_004877	GMFG
chr19	1650607	1651269	0.614892078	intron (NM_001136139, intron 1 of 19)	intron (NM_001136139, intron 1 of 19)	1677	NM_001136139	TCF3
chr2	229850080	229850642	0.614834062	intron (NM_001348330, intron 4 of 41)	intron (NM_001348330, intron 4 of 41)	71318	NM_001348334	TRIP12
chr5	176533265	176533894	0.614781418	intron (NM_014901, intron 1 of 10)	intron (NM_014901, intron 1 of 10)	3823	NM_014901	RNF44
chr20	51497220	51498607	0.614574879	intron (NM_012340, intron 3 of 10)	intron (NM_012340, intron 3 of 10)	44806	NM_001258297	NFATC2
chr19	49535030	49535710	0.614544156	intron (NM_020650, intron 3 of 6)	MIR|SINE|MIR	7367	NM_020650	RCN3
chr18	45837382	45838358	0.614425391	exon (NM_213602, exon 3 of 6)	exon (NM_213602, exon 3 of 6)	12195	NM_213602	SIGLEC15
chr13	114065567	114066285	0.614141143	intron (NM_001320821, intron 2 of 25).2	intron (NM_001320821, intron 2 of 25).2	12029	NM_001320822	RASA3
chr17	44959643	44960513	0.613992019	3' UTR (NM_006688, exon 2 of 2)	3' UTR (NM_006688, exon 2 of 2)	8225	NM_006688	C1QL1
chr15	80999500	81000310	0.613986686	Intergenic	MIRc|SINE|MIR	-1018	NM_022566	TLNRD1
chr9	97574900	97575941	0.613956628	intron (NM_001166116, intron 8 of 9)	LTR12C|LTR|ERV1	57948	NM_139246	TSTD2
chr2	43131040	43134797	0.613941862	Intergenic	Intergenic	-30473	NR_151714	LINC02580
chr5	91311635	91312539	0.613682805	intron (NR_103549, intron 2 of 2)	intron (NR_103549, intron 2 of 2)	2315	NR_103548	LUCAT1
chr3	193869565	193870381	0.613676701	Intergenic	CpG	-25964	NR_146718	LINC02038
chr7	139107246	139108096	0.613550479	intron (NM_020119, intron 1 of 12)	AluSx|SINE|Alu	2049	NM_020119	ZC3HAV1
chr4	15233168	15233795	0.613520945	intron (NR_125911, intron 2 of 5)	intron (NR_125911, intron 2 of 5)	-106507	NM_001135170	C1QTNF7
chr17	27466053	27467233	0.613515969	intron (NM_001367810, intron 1 of 18)	intron (NM_001367810, intron 1 of 18)	-5321	NM_014238	KSR1
chr11	128908237	128908863	0.61347893	intron (NM_000890, intron 1 of 2)	intron (NM_000890, intron 1 of 2)	-2319	NR_045767	C11orf45
chr13	112929450	112930139	0.613382108	Intergenic	Intergenic	38844	NR_034002	MCF2L-AS1
chr16	89863537	89864690	0.613223976	intron (NM_032451, intron 12 of 14)	L1MEc|LINE|L1	-9479	NM_014972	TCF25
chr16	23679333	23680198	0.613168871	intron (NM_005030, intron 1 of 9)	intron (NM_005030, intron 1 of 9)	876	NM_005030	PLK1
chr19	5139026	5139754	0.613019917	intron (NM_015015, intron 18 of 22)	L1MB1|LINE|L1	170277	NM_001370093	KDM4B
chr13	20475547	20476379	0.612757827	intron (NM_015974, intron 3 of 7)	intron (NM_015974, intron 3 of 7)	-42117	NR_039721	MIR4499
chr7	1961475	1962200	0.612452556	intron (NM_001013837, intron 15 of 18)	THE1A|LTR|ERVL-MaLR	-21266	NM_001304525	MAD1L1
chr1	159910041	159910758	0.612161618	Intergenic	Intergenic	-10234	NM_012337	CFAP45
chr10	3803953	3807289	0.612002252	Intergenic	Intergenic	-20340	NM_001160125	KLF6
chrX	46833615	46834358	0.611978101	Intergenic	Intergenic	-3057	NM_006915	RP2
chr20	52031419	52032375	0.611922724	Intergenic	Intergenic	73587	NM_001319146	ZFP64
chr12	12009905	12011464	0.611784527	Intergenic	Intergenic	-39177	NM_001370268	BCL2L14
chr10	63520714	63521006	0.611750347	promoter-TSS (NM_001001330)	promoter-TSS (NM_001001330)	-541	NM_001001330	REEP3
chr3	186110754	186111511	0.611744705	Intergenic	Intergenic	-2043	NM_004454	ETV5
chr1	226424967	226426000	0.611701653	Intergenic	7SLRNA|srpRNA|srpRNA	-17390	NM_001618	PARP1
chr1	151837532	151839521	0.611533644	non-coding (NR_024237, exon 1 of 5)	non-coding (NR_024237, exon 1 of 5)	249	NR_024237	C2CD4D-AS1
chr11	75142768	75143640	0.611530842	Intergenic	Intergenic	-7903	NM_001145212	SLCO2B1
chr16	3008109	3008618	0.611525676	Intergenic	Intergenic	-4560	NM_020982	CLDN9
chr16	50626947	50627816	0.611490735	intron (NM_033119, intron 6 of 9)	intron (NM_033119, intron 6 of 9)	-41474	NR_110908	LOC101927272
chr17	75338254	75339687	0.61143269	intron (NM_002086, intron 2 of 5)	intron (NM_002086, intron 2 of 5)	-49521	NM_001126122	SLC25A19
chr19	2238934	2240768	0.611413143	intron (NM_007165, intron 1 of 8)	HAL1|LINE|L1	3027	NM_007165	SF3A2
chr22	37230150	37231152	0.611051937	intron (NM_002872, intron 5 of 6)	MIRb|SINE|MIR	13618	NM_002872	RAC2
chr16	67165267	67166740	0.611017375	exon (NM_001538, exon 6 of 15)	exon (NM_001538, exon 6 of 15)	2242	NM_001040667	HSF4
chr2	172889564	172890591	0.611017108	intron (NM_001282899, intron 1 of 27)	intron (NM_001282899, intron 1 of 27)	30039	NM_001282899	RAPGEF4
chr8	37880588	37881171	0.61095402	intron (NM_001002814, intron 1 of 5)	intron (NM_001002814, intron 1 of 5)	18618	NM_025151	RAB11FIP1
chr16	89114693	89115960	0.610807973	intron (NR_104293, intron 6 of 10)	intron (NR_104293, intron 6 of 10)	-21222	NR_045667	ACSF3
chr15	101320366	101321183	0.610655426	intron (NM_002570, intron 18 of 21)	intron (NM_002570, intron 18 of 21)	-11470	NR_045387	LOC100507472
chr10	119305679	119307118	0.610577721	intron (NM_005308, intron 1 of 15)	intron (NM_005308, intron 1 of 15)	-71574	NR_039829	MIR4681
chr17	40553458	40554403	0.610530837	3' UTR (NM_001301716, exon 3 of 3)	3' UTR (NM_001301716, exon 3 of 3)	6464	NM_001301718	CCR7
chr1	1032917	1034719	0.610293507	promoter-TSS (NM_001364727)	promoter-TSS (NM_001364727)	-175	NM_001364727	AGRN
chr2	196169100	196170040	0.61020818	intron (NM_004226, intron 1 of 7)	intron (NM_004226, intron 1 of 7)	2008	NM_004226	STK17B
chr18	75070811	75071681	0.610136771	Intergenic	Intergenic	134267	NM_001306093	ZADH2
chr2	113123779	113125128	0.610129676	intron (NM_001318914, intron 3 of 6)	intron (NM_001318914, intron 3 of 6)	-3145	NM_173842	IL1RN
chr21	46368545	46369498	0.610069216	intron (NM_001315529, intron 15 of 46)	intron (NM_001315529, intron 15 of 46)	44354	NM_001315529	PCNT
chr5	171450456	171451588	0.609990259	intron (NM_003862, intron 4 of 4)	intron (NM_003862, intron 4 of 4)	31375	NM_003862	FGF18
chr8	142201160	142201451	0.609876114	intron (NR_024378, intron 1 of 2)	intron (NR_024378, intron 1 of 2)	2949	NR_024378	LINC00051
chrX	71662786	71663642	0.609854446	intron (NR_136576, intron 5 of 5)	intron (NR_136576, intron 5 of 5)	3654	NR_136576	LOC100129291
chrX	129779241	129782837	0.609834166	intron (NM_018990, intron 1 of 7)	intron (NM_018990, intron 1 of 7)	1090	NM_018990	SASH3
chr1	1212578	1214006	0.609629388	intron (NM_003327, intron 2 of 6)	intron (NM_003327, intron 2 of 6)	861	NM_003327	TNFRSF4
chr12	128794346	128795207	0.609628106	intron (NM_145648, intron 7 of 7)	intron (NM_145648, intron 7 of 7)	29182	NM_145648	SLC15A4
chr16	69563710	69564740	0.609577267	Intergenic	Intergenic	1643	NR_031719	MIR1538
chr3	195147443	195148910	0.609548366	intron (NR_102711, intron 1 of 1)	intron (NR_102711, intron 1 of 1)	305	NR_102711	XXYLT1-AS2
chr1	202158838	202162405	0.609425154	promoter-TSS (NM_080588)	promoter-TSS (NM_080588)	-630	NM_080588	PTPN7
chr22	21816673	21817644	0.609037499	intron (NM_002745, intron 1 of 8)	intron (NM_002745, intron 1 of 8)	50522	NM_002745	MAPK1
chr10	71747341	71749613	0.60896212	3' UTR (NM_022153, exon 7 of 7)	3' UTR (NM_022153, exon 7 of 7)	-10627	NM_001168390	C10orf105
chr9	76577583	76577989	0.608867091	Intergenic	AluYc|SINE|Alu	77153	NM_001097636	GCNT1
chr6	2940273	2941021	0.60874237	Intergenic	LTR12E|LTR|ERV1	21483	NM_001271825	SERPINB6
chr1	19390657	19391316	0.60861335	intron (NM_001206540, intron 2 of 9)	MIRb|SINE|MIR	78660	NM_001040125	SLC66A1
chr11	68998775	68999574	0.60825345	Intergenic	MLT1B|LTR|ERVL-MaLR	-13180	NR_120541	MRGPRF-AS1
chr17	40515371	40516536	0.608240937	Intergenic	Intergenic	-14330	NM_032865	TNS4
chr12	1204779	1205658	0.608157895	intron (NR_027948, intron 12 of 19)	MIR|SINE|MIR	177470	NM_001301248	ERC1
chr15	63605656	63606575	0.60797989	Intergenic	Intergenic	-5288	NR_034080	USP3-AS1
chr12	14961155	14962689	0.607881795	promoter-TSS (NM_001175)	promoter-TSS (NM_001175)	-321	NM_001321420	ARHGDIB
chr8	28347192	28349003	0.607652424	3' UTR (NM_018660, exon 10 of 10)	3' UTR (NM_018660, exon 10 of 10)	9450	NM_001284244	PNOC
chrY	7274958	7277012	0.607494979	intron (NR_028062, intron 1 of 7)	intron (NR_028062, intron 1 of 7)	2013	NR_028062	PRKY
chr12	113207855	113209476	0.607362799	intron (NM_001330452, intron 1 of 4)	LTR33A_|LTR|ERVL	12429	NM_001330452	IQCD
chr2	218332739	218333763	0.607276485	intron (NR_125777, intron 2 of 3)	L2a|LINE|L2	-8660	NR_106868	MIR6810
chr14	77615053	77615557	0.607143402	intron (NM_004863, intron 1 of 11)	intron (NM_004863, intron 1 of 11)	1462	NM_004863	SPTLC2
chr15	67090949	67092049	0.607111825	intron (NM_005902, intron 1 of 8)	intron (NM_005902, intron 1 of 8)	25897	NM_005902	SMAD3
chr20	2752749	2753365	0.607088983	intron (NR_138537, intron 15 of 17)	MIRb|SINE|MIR	47570	NM_019609	CPXM1
chr6	170278810	170279272	0.606963435	intron (NR_104177, intron 1 of 1)	L3b|LINE|CR1	-2279	NR_126021	LOC285804
chr1	40841002	40841741	0.606874655	TTS (NM_172163)	TTS (NM_172163)	20992	NM_133467	CITED4
chr13	75325900	75327415	0.606865392	intron (NM_001286658, intron 9 of 19)	intron (NM_001286658, intron 9 of 19)	86069	NR_132375	LINC01078
chr19	1068084	1069757	0.606733419	intron (NM_012292, intron 2 of 22)	intron (NM_012292, intron 2 of 22)	1422	NM_001321232	ARHGAP45
chr11	118996823	118997439	0.606709915	Intergenic	Intergenic	-1007	NR_104050	CCDC84
chr3	94063775	94064564	0.60658932	intron (NM_022072, intron 1 of 5)	intron (NM_022072, intron 1 of 5)	1108	NM_022072	NSUN3
chr8	486369	486834	0.606562315	Intergenic	Intergenic	29151	NM_001369716	TDRP
chr8	17348868	17349310	0.606498886	intron (NM_004686, intron 4 of 13)	intron (NM_004686, intron 4 of 13)	64262	NM_004686	MTMR7
chr13	94601240	94601485	0.606483177	promoter-TSS (NM_180989)	promoter-TSS (NM_180989)	-495	NM_180989	GPR180
chr10	102121112	102121894	0.606327908	Intergenic	Intergenic	-1030	NM_001113407	LDB1
chr3	56800289	56801496	0.606285327	intron (NM_001128615, intron 4 of 12)	intron (NM_001128615, intron 4 of 12)	1057	NM_019555	ARHGEF3
chr7	76364177	76364892	0.606280878	Intergenic	Intergenic	-5543	NM_012479	YWHAG
chr19	33416309	33416762	0.605898788	intron (NM_001166056, intron 7 of 12)	intron (NM_001166056, intron 7 of 12)	42011	NM_001252296	CEBPG
chr1	26743483	26745311	0.605760454	intron (NM_139135, intron 4 of 19)	intron (NM_139135, intron 4 of 19)	-43566	NM_017837	PIGV
chr9	91131506	91131999	0.605626654	intron (NR_135306, intron 2 of 2)	intron (NR_135306, intron 2 of 2)	12690	NR_135306	LINC00484
chr8	12797067	12797460	0.605575829	intron (NR_102423, intron 1 of 1)	LTR12C|LTR|ERV1	3023	NR_102423	LINC00681
chr13	93499823	93500695	0.605528684	intron (NM_005708, intron 1 of 8)	intron (NM_005708, intron 1 of 8)	273452	NM_005708	GPC6
chr2	38709398	38710020	0.605513753	intron (NM_138801, intron 4 of 6)	intron (NM_138801, intron 4 of 6)	41652	NM_001031684	SRSF7
chr22	49925464	49926323	0.605489681	intron (NM_001135101, intron 10 of 10)	intron (NM_001135101, intron 10 of 10)	7259	NM_001284317	CRELD2
chr20	62596051	62596388	0.605291563	Intergenic	Intergenic	31307	NR_029676	MIR133A2
chr8	143933572	143934750	0.605183635	intron (NM_201379, intron 11 of 31)	intron (NM_201379, intron 11 of 31)	5436	NM_201384	PLEC
chr17	28711869	28712698	0.605166892	promoter-TSS (NM_001304953)	promoter-TSS (NM_001304953)	-395	NM_001304951	PROCA1
chr10	122529936	122530699	0.605164096	Intergenic	Intergenic	-30348	NM_017579	DMBT1
chr9	136106332	136107954	0.605112926	Intergenic	Intergenic	11288	NM_001256526	TMEM250
chr19	47109386	47111498	0.604901572	intron (NM_015168, intron 2 of 14)	intron (NM_015168, intron 2 of 14)	3334	NM_015168	ZC3H4
chr6	167699030	167700419	0.604819274	Intergenic	MLT1K|LTR|ERVL-MaLR	-15937	NR_117092	LINC02487
chr4	3201951	3202674	0.604752746	intron (NM_002111, intron 41 of 66)	intron (NM_002111, intron 41 of 66)	-42057	NM_001330620	MSANTD1
chr3	16338114	16338456	0.604606471	non-coding (NR_148220, exon 11 of 11)	non-coding (NR_148220, exon 11 of 11)	73073	NM_001352983	OXNAD1
chr10	13743197	13743803	0.604591492	intron (NM_001318336, intron 8 of 23)	intron (NM_001318336, intron 8 of 23)	-35933	NM_001318338	FRMD4A
chr14	102929648	102930756	0.604385407	exon (NM_030943, exon 10 of 12)	exon (NM_030943, exon 10 of 12)	7546	NM_030943	AMN
chr7	74617304	74617992	0.604150326	Intergenic	Intergenic	21680	NR_162116	MIR10525
chr14	100064313	100069995	0.604127115	intron (NM_016337, intron 1 of 13)	intron (NM_016337, intron 1 of 13)	1732	NM_016337	EVL
chr18	79368469	79369117	0.604023101	intron (NR_148360, intron 27 of 31)	intron (NR_148360, intron 27 of 31)	-27137	NM_001278669	NFATC1
chr6	151379911	151380785	0.604017388	intron (NM_020861, intron 1 of 2)	intron (NM_020861, intron 1 of 2)	11211	NM_020861	ZBTB2
chr17	4433349	4434326	0.603960391	promoter-TSS (NM_182538)	promoter-TSS (NM_182538)	-103	NM_001320449	SPNS3
chrX	153967354	153969538	0.603930587	promoter-TSS (NR_046608)	promoter-TSS (NR_046608)	-319	NR_046608	HCFC1-AS1
chr5	126845655	126845919	0.603753799	Intergenic	Intergenic	68651	NM_001198557	LMNB1
chr4	40196461	40199611	0.603612908	intron (NM_001278363, intron 1 of 2)	intron (NM_001278363, intron 1 of 2)	1005	NM_004310	RHOH
chr15	90660288	90661116	0.603593372	non-coding (NR_120371, exon 1 of 3)	non-coding (NR_120371, exon 1 of 3)	468	NR_120371	LINC01585
chr1	25989803	25991426	0.603505768	intron (NM_000437, intron 2 of 10)	intron (NM_000437, intron 2 of 10)	7449	NM_000437	PAFAH2
chr16	88451997	88452596	0.603433379	promoter-TSS (NM_153813)	promoter-TSS (NM_153813)	-984	NM_153813	ZFPM1
chr16	56860501	56861082	0.603247107	Intergenic	MIRc|SINE|MIR	2273	NR_029680	MIR138-2
chr17	35880252	35880659	0.603119503	promoter-TSS (NM_001278736)	promoter-TSS (NM_001278736)	-95	NM_002985	CCL5
chr4	8409383	8409856	0.603084056	intron (NM_003501, intron 6 of 17)	intron (NM_003501, intron 6 of 17)	31104	NM_003501	ACOX3
chr5	154860054	154861165	0.603064915	intron (NM_004779, intron 1 of 6)	intron (NM_004779, intron 1 of 6)	1982	NM_001301073	CNOT8
chr22	19579561	19580350	0.602697082	Intergenic	Intergenic	-13116	NR_024381	LINC00895
chr19	49527550	49528520	0.602683271	promoter-TSS (NM_020650)	promoter-TSS (NM_020650)	32	NM_020650	RCN3
chr17	47648573	47648843	0.602641247	Intergenic	AluSc|SINE|Alu	-1211	NM_002265	KPNB1
chr9	36457838	36459193	0.602635902	Intergenic	LTR12_|LTR|ERV1	-57317	NM_194330	RNF38
chr19	34997103	34998146	0.60260188	intron (NM_001320036, intron 2 of 19)	L1ME3Cz|LINE|L1	-2699	NM_001136199	GRAMD1A
chr16	51134171	51135274	0.60257067	intron (NR_039672, intron 2 of 6)	CpG	15875	NM_001127892	SALL1
chr2	16663882	16665250	0.602333308	intron (NM_030797, intron 1 of 11)	intron (NM_030797, intron 1 of 11)	1268	NM_030797	FAM49A
chr7	128031717	128033037	0.602280604	promoter-TSS (NM_022143)	promoter-TSS (NM_022143)	-940	NM_022143	LRRC4
chr2	25293834	25296313	0.602185549	intron (NR_135490, intron 3 of 23)	intron (NR_135490, intron 3 of 23)	33648	NR_031570	MIR1301
chr1	24641489	24641861	0.601978394	Intergenic	Intergenic	-1627	NM_001366577	SRRM1
chr7	143884774	143886052	0.601951915	promoter-TSS (NM_001206941)	promoter-TSS (NM_001206941)	-43	NM_001206941	TCAF1
chr19	16369817	16372381	0.601785641	intron (NM_001258375, intron 21 of 21)	intron (NM_001258375, intron 21 of 21)	46273	NM_016270	KLF2
chr16	83995047	83996497	0.601765353	intron (NM_001329748, intron 8 of 11)	intron (NM_001329748, intron 8 of 11)	27124	NM_001329749	NECAB2
chr19	35742397	35742927	0.601722736	promoter-TSS (NM_001346006)	promoter-TSS (NM_001346006)	-210	NM_001346005	IGFLR1
chr7	100475612	100476855	0.601691506	intron (NR_130119, intron 2 of 4)	intron (NR_130119, intron 2 of 4)	2981	NM_001303043	TSC22D4
chr1	56506284	56507168	0.601500744	intron (NM_003713, intron 5 of 5)	intron (NM_003713, intron 5 of 5)	72837	NM_003713	PLPP3
chr7	365989	366564	0.601472688	Intergenic	L1MA5|LINE|L1	-13149	NR_033960	LOC442497
chr12	12713913	12715036	0.601454436	Intergenic	Intergenic	-2796	NM_004064	CDKN1B
chr22	50044489	50045149	0.601417443	intron (NM_001350317, intron 8 of 13)	intron (NM_001350317, intron 8 of 13)	13408	NM_001350317	TTLL8
chr2	237603518	237604374	0.601335219	Intergenic	Intergenic	-13212	NR_033308	RAB17
chr1	84759044	84759577	0.601293157	Intergenic	Intergenic	-68842	NM_001166295	SSX2IP
chr7	7944334	7945244	0.601289054	Intergenic	Intergenic	23963	NR_110018	LOC100505921
chr1	160836694	160837904	0.601261575	intron (NM_001166664, intron 4 of 7)	intron (NM_001166664, intron 4 of 7)	25588	NM_001166664	CD244
chr19	8017938	8018305	0.601019194	Intergenic	Intergenic	-12480	NM_001419	ELAVL1
chr17	76514947	76516175	0.6008846	Intergenic	Intergenic	-12025	NR_033357	PRCD
chr11	69449001	69450830	0.600774874	Intergenic	Intergenic	24260	NM_001319657	LOC102724265
chr19	440965	442070	0.600571971	intron (NM_012435, intron 1 of 12)	intron (NM_012435, intron 1 of 12)	19479	NM_012435	SHC2
chr14	105060577	105062179	0.600560528	intron (NM_001278694, intron 1 of 4)	intron (NM_001278694, intron 1 of 4)	4052	NM_001278694	GPR132
chr20	50385950	50387060	0.60042915	Intergenic	Intergenic	-65163	NR_109950	LINC01271
chr11	119207410	119208162	0.600412461	intron (NM_005188, intron 1 of 15)	intron (NM_005188, intron 1 of 15)	1510	NM_005188	CBL
chr7	74217292	74218278	0.600398325	intron (NM_032463, intron 4 of 13)	intron (NM_032463, intron 4 of 13)	7779	NM_032463	LAT2
chr13	99054741	99055544	0.600228508	intron (NM_015296, intron 1 of 55)	L1MC4|LINE|L1	31552	NM_001130049	DOCK9
chr12	123076847	123077381	0.600151393	intron (NM_020845, intron 1 of 24)	intron (NM_020845, intron 1 of 24)	-4270	NR_038290	PITPNM2-AS1
chr1	156480255	156481472	0.600123816	exon (NM_001271629, exon 4 of 11)	exon (NM_001271629, exon 4 of 11)	9824	NM_001271629	MEF2D
chr9	129862995	129863806	0.600101636	intron (NM_001008563, intron 9 of 25)	MIRb|SINE|MIR	-6205	NR_106914	MIR6855
chr11	68471909	68472773	0.600076345	intron (NM_001352362, intron 2 of 24)	intron (NM_001352362, intron 2 of 24)	11589	NM_001352368	PPP6R3
chr17	47695264	47695989	0.600045636	5' UTR (NM_014726, exon 1 of 9)	5' UTR (NM_014726, exon 1 of 9)	362	NM_014726	TBKBP1
chr1	151156587	151158062	0.600003603	intron (NM_001204848, intron 1 of 6)	intron (NM_001204848, intron 1 of 6)	675	NM_001204848	TNFAIP8L2-SCNM1
chr10	95350353	95351649	-0.600003719	intron (NM_006434, intron 14 of 20)	intron (NM_006434, intron 14 of 20)	-59998	NM_020992	PDLIM1
chr15	29701200	29702606	-0.600024403	intron (NM_175610, intron 26 of 26).3	intron (NM_175610, intron 26 of 26).3	26968	NR_135221	LOC100130111
chr2	121035207	121036458	-0.600045905	Intergenic	Tigger17a|DNA|TcMar-Tigger	243551	NM_005270	GLI2
chr10	3364926	3366445	-0.600128736	intron (NR_131187, intron 1 of 1)	intron (NR_131187, intron 1 of 1)	46990	NR_131187	LOC105376360
chr7	99067027	99067940	-0.60013606	intron (NM_020429, intron 1 of 18)	intron (NM_020429, intron 1 of 18)	54318	NR_110102	LOC101927550
chr11	7672613	7673061	-0.600147293	promoter-TSS (NM_001302827)	promoter-TSS (NM_001302827)	54	NM_001302827	CYB5R2
chr9	77679549	77680255	-0.600185995	Intergenic	Intergenic	-31580	NM_004297	GNA14
chr11	2369362	2370810	-0.600303814	intron (NR_108080, intron 1 of 2)	MER89|LTR|ERV1	-6091	NM_001297649	CD81
chr6	125900224	125901388	-0.600359977	intron (NM_001199621, intron 9 of 14)	intron (NM_001199621, intron 9 of 14)	-18449	NM_001199622	NCOA7
chr19	4709673	4710802	-0.600361999	intron (NM_139159, intron 4 of 21)	intron (NM_139159, intron 4 of 21)	13605	NM_139159	DPP9
chr19	20165436	20166469	-0.60041106	Intergenic	L1PA10|LINE|L1	-1262	NM_052852	ZNF486
chr2	230071656	230071974	-0.600438486	Intergenic	AluSx1|SINE|Alu	-2891	NM_152527	SLC16A14
chr12	3104408	3105365	-0.600464026	intron (NM_006675, intron 2 of 8)	intron (NM_006675, intron 2 of 8)	27507	NM_006675	TSPAN9
chr1	8247105	8248695	-0.600543932	Intergenic	Intergenic	39228	NR_125998	LINC01714
chr2	175913740	175914573	-0.600545716	Intergenic	L1P3|LINE|L1	88111	NM_030650	LNPK
chr8	27610091	27613871	-0.600586268	promoter-TSS (NR_045494)	promoter-TSS (NR_045494)	-230	NR_045494	CLU
chr2	10449831	10450462	-0.6005875	non-coding (NR_110597, exon 2 of 5)	non-coding (NR_110597, exon 2 of 5)	418	NR_110597	ODC1-DT
chrX	46151139	46152286	-0.600590151	Intergenic	AluSq2|SINE|Alu	175962	NR_110388	LINC01186
chrX	44871150	44871671	-0.600596308	Intergenic	Intergenic	-1765	NR_111960	KDM6A
chr9	91211427	91212997	-0.600600139	Intergenic	Intergenic	93150	NR_135306	LINC00484
chr9	136681242	136681572	-0.600604628	intron (NM_006412, intron 1 of 5)	intron (NM_006412, intron 1 of 5)	6050	NM_001012727	AGPAT2
chr2	197108567	197109389	-0.600622105	intron (NM_153697, intron 9 of 9)	intron (NM_153697, intron 9 of 9)	-89013	NR_135584	LOC101927596
chr20	14986349	14986934	-0.600638025	intron (NM_001351663, intron 5 of 17)	intron (NM_001351663, intron 5 of 17)	-57123	NR_037841	MACROD2-AS1
chr17	77924834	77925619	-0.600638869	Intergenic	Intergenic	-41139	NR_028337	LINC01973
chr11	131924099	131924671	-0.60068222	intron (NR_147849, intron 2 of 6)	intron (NR_147849, intron 2 of 6)	13567	NM_016522	NTM
chr19	10898951	10899813	-0.600691862	intron (NM_001370089, intron 1 of 14)	intron (NM_001370089, intron 1 of 14)	26953	NM_001370089	CARM1
chr10	593874	594546	-0.600759245	intron (NM_014974, intron 1 of 36)	intron (NM_014974, intron 1 of 36)	-34354	NR_147612	LOC101930421
chr7	26343399	26344682	-0.600825951	intron (NM_001318199, intron 1 of 6)	L1MB2|LINE|L1	-16844	NM_001199837	SNX10
chrX	10536486	10538029	-0.60085034	intron (NM_033289, intron 2 of 9)	intron (NM_033289, intron 2 of 9)	30346	NM_001193279	MID1
chr16	87836855	87840145	-0.60086732	intron (NM_003486, intron 6 of 9)	AluJb|SINE|Alu	-3840	NR_106833	MIR6775
chr1	26794351	26794912	-0.600873649	exon (NM_017837, exon 3 of 4)	exon (NM_017837, exon 3 of 4)	6443	NM_001202554	PIGV
chr1	45519249	45520448	-0.600920922	intron (NM_001202431, intron 1 of 5)	AluSp|SINE|Alu	2036	NM_181697	PRDX1
chr8	139854092	139855556	-0.600932484	intron (NM_001160372, intron 21 of 22)	intron (NM_001160372, intron 21 of 22)	-151701	NM_001282534	KCNK9
chr17	73089813	73090791	-0.600938908	intron (NM_139177, intron 1 of 9)	intron (NM_139177, intron 1 of 9)	2386	NM_001352691	SLC39A11
chr12	50325663	50327303	-0.600942562	TTS (NM_001145475)	TTS (NM_001145475)	-42963	NM_016357	LIMA1
chr4	140640370	140642394	-0.600991679	non-coding (NR_077215, exon 1 of 1)	non-coding (NR_077215, exon 1 of 1)	1698	NR_077215	TNRC18P1
chr22	42360307	42361309	-0.601008543	Intergenic	AluSx1|SINE|Alu	8400	NR_120597	LINC01315
chr5	39360651	39363778	-0.601146992	intron (NM_001737, intron 1 of 10)	MLT1C|LTR|ERVL-MaLR	2281	NM_001737	C9
chr16	71526997	71528488	-0.601174815	intron (NM_001166395, intron 1 of 1)	AluSq2|SINE|Alu	1316	NM_001166395	CHST4
chr6	43270379	43271404	-0.601254603	intron (NM_032538, intron 13 of 14)	intron (NM_032538, intron 13 of 14)	-27369	NM_006672	SLC22A7
chr12	121795390	121799243	-0.601286603	intron (NR_152740, intron 3 of 3)	CpG	-3628	NM_019034	RHOF
chr1	19035708	19036628	-0.601324847	Intergenic	Intergenic	-79492	NM_001136265	IFFO2
chr16	67884552	67885333	-0.601334109	promoter-TSS (NM_001348682)	promoter-TSS (NM_001348682)	57	NM_198443	NRN1L
chr6	108763607	108764950	-0.601342068	intron (NR_033376, intron 3 of 4)	intron (NR_033376, intron 3 of 4)	12624	NR_033376	LINC00222
chr3	184377409	184379782	-0.601344111	promoter-TSS (NM_000460)	promoter-TSS (NM_000460)	-387	NM_001177598	THPO
chr1	230143757	230144698	-0.601384825	intron (NM_004481, intron 1 of 15)	MER94|DNA|hAT-Blackjack	76989	NM_004481	GALNT2
chr15	84601826	84602246	-0.601396456	intron (NM_181877, intron 1 of 2)	AluSp|SINE|Alu	1027	NM_001007072	ZSCAN2
chr9	37429591	37432085	-0.601437297	intron (NM_012203, intron 7 of 8)	L2b|LINE|L2	8142	NM_012203	GRHPR
chr6	33982016	33982636	-0.601439527	Intergenic	(CTCCCCA)n|Simple_repeat|Simple_repeat	17725	NR_031681	MIR1275
chr12	68788451	68789787	-0.601496403	Intergenic	Intergenic	16375	NR_073494	LOC100130075
chr16	87948743	87949696	-0.601557042	Intergenic	Intergenic	-2215	NM_001173540	BANP
chr6	35360139	35361136	-0.601565205	intron (NM_001171819, intron 2 of 6)	intron (NM_001171819, intron 2 of 6)	18079	NM_177435	PPARD
chr7	888093	888641	-0.601570445	intron (NM_015949, intron 4 of 8)	intron (NM_015949, intron 4 of 8)	11813	NM_015949	GET4
chr2	127053669	127054416	-0.601646148	intron (NM_139344, intron 11 of 17)	(GCA)n|Simple_repeat|Simple_repeat	28023	NM_001320634	BIN1
chr19	18049192	18050076	-0.601663851	Intergenic	Intergenic	37300	NM_153701	IL12RB1
chr6	167396389	167396993	-0.601699775	Intergenic	L1MC3|LINE|L1	-12181	NR_163194	TCP10
chr17	1110317	1110593	-0.601710516	intron (NM_001322840, intron 2 of 22).2	MER102b|DNA|hAT-Charlie	-1353	NM_001092	ABR
chr17	930000	930652	-0.601746551	intron (NM_022463, intron 1 of 7)	AluSx1|SINE|Alu	20694	NR_135633	LOC101927727
chr11	65101567	65102446	-0.601775539	intron (NR_073519, intron 2 of 9)	intron (NR_073519, intron 2 of 9)	5792	NM_013265	VPS51
chr6	68951348	68951863	-0.601807426	intron (NM_001704, intron 6 of 31)	intron (NM_001704, intron 6 of 31)	316323	NM_001704	ADGRB3
chr15	61069314	61070545	-0.601844503	intron (NM_134261, intron 1 of 10)	intron (NM_134261, intron 1 of 10)	159373	NM_134261	RORA
chr10	93445610	93446200	-0.601855689	intron (NM_013451, intron 3 of 53)	intron (NM_013451, intron 3 of 53)	36429	NM_133337	MYOF
chr16	83971251	83971940	-0.601857472	intron (NM_019065, intron 1 of 12)	intron (NM_019065, intron 1 of 12)	2947	NM_001329749	NECAB2
chr1	11990429	11991455	-0.601919099	intron (NM_001127660, intron 2 of 17)	intron (NM_001127660, intron 2 of 17)	10761	NM_014874	MFN2
chr22	36263126	36264080	-0.601945913	intron (NM_145343, intron 6 of 6)	MER77B|LTR|ERVL	10470	NM_003661	APOL1
chr14	21043183	21043517	-0.601971191	exon (NM_032572, exon 2 of 2)	exon (NM_032572, exon 2 of 2)	988	NM_032572	RNASE7
chr18	74803306	74804026	-0.601988332	intron (NM_017757, intron 3 of 7)	intron (NM_017757, intron 3 of 7)	172703	NM_001146190	ZNF407
chr1	8259535	8259885	-0.602010122	Intergenic	Intergenic	51038	NR_125998	LINC01714
chr16	30446364	30447370	-0.602026549	promoter-TSS (NM_012248)	promoter-TSS (NM_012248)	-993	NM_012248	SEPHS2
chr12	51952528	51953535	-0.602052982	promoter-TSS (NM_020327)	promoter-TSS (NM_020327)	-349	NM_020327	ACVR1B
chr3	13197851	13198194	-0.60206844	Intergenic	Intergenic	-124593	NM_001134382	IQSEC1
chr10	121542522	121543434	-0.602073598	intron (NR_073009, intron 3 of 16)	intron (NR_073009, intron 3 of 16)	-11664	NM_001320654	FGFR2
chr16	30335977	30337665	-0.602075185	Intergenic	AluSx3|SINE|Alu	-1447	NR_002453	SMG1P5
chr10	3107218	3108257	-0.602079047	intron (NM_001242339, intron 10 of 23)	intron (NM_001242339, intron 10 of 23)	3128	NM_001323073	PFKP
chr20	48790745	48791936	-0.602139439	intron (NM_020820, intron 1 of 39)	MIR|SINE|MIR	36659	NM_020820	PREX1
chr5	134847217	134847677	-0.602155459	intron (NM_001135586, intron 1 of 1)	AluSg|SINE|Alu	1479	NM_001135586	C5orf24
chr17	82412317	82413228	-0.602181605	intron (NR_033265, intron 2 of 9)	intron (NR_033265, intron 2 of 9)	-5575	NM_001369488	HEXD
chr9	94994470	94995422	-0.602211939	intron (NM_032823, intron 9 of 14)	AluSx|SINE|Alu	-49392	NR_147613	LOC101928119
chr16	78472933	78473660	-0.602265549	intron (NM_001291997, intron 7 of 7)	AluSz|SINE|Alu	373642	NM_001291997	WWOX
chr11	68126905	68128090	-0.602275837	Intergenic	AluSq|SINE|Alu	-6106	NM_212469	CHKA
chr2	3305940	3306815	-0.602291988	intron (NM_001330530, intron 3 of 9)	intron (NM_001330530, intron 3 of 9)	71441	NM_003310	EIPR1
chr17	81842831	81843471	-0.602320294	TTS (NM_000918)	TTS (NM_000918)	-8101	NM_001007533	PPP1R27
chr2	120539903	120540992	-0.602344801	Intergenic	Intergenic	-74098	NR_027181	LINC01101
chr3	13524334	13525466	-0.602393174	Intergenic	AluSz|SINE|Alu	-24225	NM_001998	FBLN2
chr1	167817048	167817756	-0.602448235	intron (NM_018417, intron 31 of 32)	MLT1A0|LTR|ERVL-MaLR	95420	NM_001146191	MPZL1
chr11	65793022	65793791	-0.602511475	intron (NM_004561, intron 1 of 3)	intron (NM_004561, intron 1 of 3)	-2538	NR_108085	OVOL1-AS1
chr20	57905515	57906193	-0.60251559	Intergenic	LTR37B|LTR|ERV1	-98050	NR_147083	LINC01742
chr15	63882767	63883801	-0.602517018	Intergenic	AluSx|SINE|Alu	-12265	NR_029944	MIR422A
chr16	29760672	29762016	-0.602528326	Intergenic	AluSx1|SINE|Alu	-15354	NM_175900	C16orf54
chr6	116094012	116095236	-0.60256105	Intergenic	HERV9N-int|LTR|ERV1	-6229	NM_152729	NT5DC1
chr19	45720516	45721330	-0.602574952	intron (NM_001329633, intron 1 of 1)	AluSx1|SINE|Alu	2573	NM_001329634	FBXO46
chr9	133738731	133740555	-0.602590573	intron (NM_007101, intron 1 of 20)	intron (NM_007101, intron 1 of 20)	312	NM_007101	SARDH
chrX	1334802	1335204	-0.60261711	Intergenic	Intergenic	-1613	NM_001267713	IL3RA
chr19	39111983	39112999	-0.602716596	TTS (NM_001004318)	TTS (NM_001004318)	-13295	NM_001014834	PAK4
chr14	104788868	104790144	-0.602730194	intron (NM_001014431, intron 2 of 13)	intron (NM_001014431, intron 2 of 13)	4095	NM_005163	AKT1
chr15	40420237	40421550	-0.60273959	3' UTR (NM_002225, exon 12 of 12)	3' UTR (NM_002225, exon 12 of 12)	15096	NR_148925	IVD
chr17	80045533	80046233	-0.602743765	intron (NM_001330508, intron 3 of 10)	MER65A|LTR|ERV1	9241	NM_001330508	CCDC40
chr8	17254956	17256745	-0.602755517	intron (NM_001145152, intron 1 of 10)	L1MA4|LINE|L1	8892	NM_001363173	VPS37A
chr5	79031940	79032725	-0.602762995	intron (NM_013391, intron 9 of 15)	intron (NM_013391, intron 9 of 15)	37342	NR_104002	DMGDH
chr1	204885348	204886189	-0.602807217	intron (NM_001160332, intron 1 of 27)	MIR3|SINE|MIR	57114	NM_001005388	NFASC
chr17	64128094	64128630	-0.602818818	intron (NM_001433, intron 1 of 21)	intron (NM_001433, intron 1 of 21)	1782	NM_001433	ERN1
chr3	73002411	73003274	-0.602871064	intron (NM_001318025, intron 2 of 7)	AluSc8|SINE|Alu	6031	NM_001318025	PPP4R2
chr9	69153884	69155935	-0.602895609	intron (NM_001369870, intron 2 of 23)	intron (NM_001369870, intron 2 of 23)	-19146	NM_201629	TJP2
chr21	42281043	42281949	-0.60290585	intron (NM_207627, intron 6 of 15)	intron (NM_207627, intron 6 of 15)	34100	NM_003226	TFF3
chr3	57757594	57758697	-0.60292424	intron (NM_001304420, intron 1 of 21)	intron (NM_001304420, intron 1 of 21)	889	NM_001304420	SLMAP
chr14	99943772	99944877	-0.602931293	Intergenic	Intergenic	-27098	NM_001330221	EVL
chr14	104699060	104699393	-0.602955124	intron (NM_032714, intron 1 of 4)	intron (NM_032714, intron 1 of 4)	9608	NM_022489	INF2
chr21	36544341	36545401	-0.602979064	intron (NM_001146077, intron 1 of 2)	intron (NM_001146077, intron 1 of 2)	-2087	NM_001146078	CLDN14
chr12	121550691	121551412	-0.603000321	intron (NM_001005366, intron 4 of 22)	MER58B|DNA|hAT-Charlie	29195	NM_001005366	KDM2B
chr21	26163629	26164812	-0.603101688	intron (NM_001136131, intron 1 of 15)	AluSg|SINE|Alu	6550	NM_000484	APP
chr1	155124176	155126501	-0.603104542	Intergenic	Intergenic	-2538	NM_004428	EFNA1
chr2	238062503	238064653	-0.603124496	intron (NM_016510, intron 1 of 11)	L2a|LINE|L2	2577	NM_016510	SCLY
chr11	69055221	69055712	-0.603137607	intron (NM_139075, intron 4 of 24)	intron (NM_139075, intron 4 of 24)	6534	NM_139075	TPCN2
chr9	92615865	92617150	-0.603166695	3' UTR (NM_001012267, exon 8 of 8)	3' UTR (NM_001012267, exon 8 of 8)	-1543	NR_036505	LOC100128361
chr3	194276932	194278078	-0.603185158	Intergenic	Intergenic	-27352	NR_125403	LINC02036
chr7	75675747	75676574	-0.603208307	intron (NM_005338, intron 1 of 30)	L1MB3|LINE|L1	62781	NM_005338	HIP1
chr15	34584421	34584859	-0.60325017	Intergenic	Intergenic	-1070	NR_027410	GOLGA8B
chr3	4724115	4724909	-0.603296624	intron (NM_001168272, intron 39 of 60)	MamSINE1|SINE|tRNA-RTE	27078	NR_004428	EGOT
chr3	123070529	123071331	-0.603305327	intron (NM_006810, intron 1 of 16)	Charlie18a|DNA|hAT-Charlie	3905	NR_028444	PDIA5
chr17	44247408	44248303	-0.603335046	TTS (NM_000342)	TTS (NM_000342)	20280	NM_000342	SLC4A1
chr16	31477613	31478447	-0.603414131	TTS (NM_001164719)	TTS (NM_001164719)	4825	NM_015927	TGFB1I1
chr16	12752951	12754409	-0.603417053	intron (NM_018340, intron 2 of 3)	intron (NM_018340, intron 2 of 3)	33359	NR_039869	MIR4718
chr8	119672003	119673689	-0.603420218	intron (NM_001330600, intron 1 of 25)	intron (NM_001330600, intron 1 of 25)	544	NM_001330600	ENPP2
chr6	167667808	167669049	-0.603445973	non-coding (NR_117091, exon 3 of 3)	non-coding (NR_117091, exon 3 of 3)	10795	NR_117091	LINC02538
chr8	123204694	123205753	-0.603458652	intron (NM_001288587, intron 2 of 3)	intron (NM_001288587, intron 2 of 3)	-2480	NR_024479	FAM83A-AS1
chr17	43465918	43466758	-0.603518671	Intergenic	Intergenic	-17527	NM_001322221	DHX8
chr11	44865833	44866878	-0.603536534	intron (NM_130783, intron 3 of 9)	MamGypLTR1b|LTR|Gypsy	83805	NM_001318384	TP53I11
chr19	43503034	43503558	-0.603574192	intron (NM_198850, intron 2 of 15)	(TC)n|Simple_repeat|Simple_repeat	1537	NM_198850	PHLDB3
chr2	100875124	100876043	-0.603606793	intron (NM_002518, intron 1 of 20)	intron (NM_002518, intron 1 of 20)	55444	NM_002518	NPAS2
chr1	180935327	180936055	-0.603618201	exon (NM_020950, exon 5 of 9)	exon (NM_020950, exon 5 of 9)	19196	NR_145481	KIAA1614-AS1
chr6	111176621	111177740	-0.603636853	intron (NM_018593, intron 2 of 5)	intron (NM_018593, intron 2 of 5)	63346	NR_145796	SNORD166
chr10	131748833	131749347	-0.603709148	Intergenic	Intergenic	41109	NR_038365	LINC01164
chr4	88757576	88759847	-0.603722044	intron (NM_001015045, intron 8 of 17)	intron (NM_001015045, intron 8 of 17)	48922	NR_002806	FAM13A-AS1
chr10	97327694	97328534	-0.603727261	Intergenic	Intergenic	6615	NM_012083	FRAT2
chr1	47253857	47254137	-0.603731692	intron (NM_001282938, intron 18 of 18)	AluSx1|SINE|Alu	-21662	NM_001290403	TAL1
chr4	169070339	169071456	-0.603757586	Intergenic	MER57B2|LTR|ERV1	-60642	NM_032783	CBR4
chr6	2514619	2516059	-0.603764068	Intergenic	Intergenic	-119161	NR_149118	LINC02521
chr2	174561228	174562408	-0.603780044	3' UTR (NM_003387, exon 8 of 8)	3' UTR (NM_003387, exon 8 of 8)	-3746	NR_104088	RNU6-8
chr19	10977012	10977448	-0.603811565	intron (NM_003072, intron 1 of 34)	intron (NM_003072, intron 1 of 34)	-6922	NM_001128846	SMARCA4
chr1	67536977	67538020	-0.603819314	Intergenic	MamRep605|LTR?|LTR?	-107096	NM_001018068	SERBP1
chr22	38187401	38187986	-0.603862089	Intergenic	MER58A|DNA|hAT-Charlie	-5863	NM_001349865	PLA2G6
chr19	8167029	8168365	-0.603864309	Intergenic	AluJr|SINE|Alu	-18105	NM_032447	FBN3
chr4	165131751	165132219	-0.603867737	Intergenic	Intergenic	-19125	NM_001100389	TMEM192
chr8	48818061	48819916	-0.603988559	Intergenic	Intergenic	-83677	NR_157026	EFCAB1
chr10	46002376	46003223	-0.604027894	intron (NR_073029, intron 7 of 7)	intron (NR_073029, intron 7 of 7)	16738	NM_001145262	NCOA4
chr13	113327336	113327748	-0.604043706	intron (NM_024719, intron 5 of 7)	intron (NM_024719, intron 5 of 7)	-24131	NR_046541	GRTP1-AS1
chr2	218782660	218784135	-0.604052699	intron (NM_000784, intron 1 of 8)	intron (NM_000784, intron 1 of 8)	1250	NM_000784	CYP27A1
chr17	1761601	1764576	-0.604071367	intron (NM_001329903, intron 1 of 7)	intron (NM_001329903, intron 1 of 7)	284	NM_001329903	SERPINF1
chr11	94511769	94512143	-0.60414758	promoter-TSS (NM_001190462)	promoter-TSS (NM_001190462)	-505	NM_001190462	C11orf97
chr11	122365619	122366593	-0.604166089	intron (NR_137179, intron 1 of 4)	intron (NR_137179, intron 1 of 4)	1882	NR_137192	MIR100HG
chr2	241549518	241550998	-0.604169562	intron (NR_033346, intron 1 of 1)	intron (NR_033346, intron 1 of 1)	-8487	NM_032515	BOK
chr15	89689731	89690118	-0.604191523	promoter-TSS (NM_020212)	promoter-TSS (NM_020212)	830	NM_003847	PEX11A
chr17	59348634	59349168	-0.604205381	intron (NM_001005404, intron 1 of 4)	intron (NM_001005404, intron 1 of 4)	-17182	NR_039882	MIR4729
chr5	16539202	16540424	-0.604228565	intron (NM_001034850, intron 3 of 8)	intron (NM_001034850, intron 3 of 8)	-30815	NM_019000	RETREG1
chr11	47234256	47235283	-0.60424438	exon (NM_000107, exon 6 of 10)	exon (NM_000107, exon 6 of 10)	-13531	NM_001251934	NR1H3
chr15	64797826	64798574	-0.604283499	Intergenic	AluSx4|SINE|Alu	-22611	NR_138350	RBPMS2
chr6	158674322	158675310	-0.604295146	intron (NM_001242394, intron 5 of 17)	intron (NM_001242394, intron 5 of 17)	11413	NM_001318745	SYTL3
chr21	44477894	44478968	-0.604318808	Intergenic	Intergenic	-7140	NR_155204	LINC02575
chr3	52794271	52795238	-0.604319501	promoter-TSS (NM_002217)	promoter-TSS (NM_002217)	-14	NM_002217	ITIH3
chr17	61489124	61489879	-0.604452095	Intergenic	L2|LINE|L2	33013	NM_018488	TBX4
chr13	100090163	100090916	-0.604466459	intron (NM_001352608, intron 1 of 21)	L2b|LINE|L2	1446	NM_001352606	PCCA
chr17	82482992	82483895	-0.604469772	intron (NM_031968, intron 8 of 11)	intron (NM_031968, intron 8 of 11)	24702	NM_001083608	NARF
chr3	172749251	172750009	-0.604475746	Intergenic	Intergenic	-1055	NM_001258316	ECT2
chr7	101961195	101961819	-0.604497371	intron (NM_001202544, intron 2 of 21)	intron (NM_001202544, intron 2 of 21)	143881	NM_181552	CUX1
chr15	58864480	58864863	-0.604507723	Intergenic	Intergenic	69008	NM_024755	SLTM
chr5	143432239	143433009	-0.604541579	intron (NM_001018075, intron 1 of 8)	intron (NM_001018075, intron 1 of 8)	2185	NM_001364183	NR3C1
chr3	45546357	45547925	-0.604544324	intron (NM_001368263, intron 20 of 20)	intron (NM_001368263, intron 20 of 20)	-37596	NR_048543	LARS2-AS1
chr8	143587609	143588437	-0.604567158	intron (NM_001960, intron 1 of 7).2	intron (NM_001960, intron 1 of 7).2	9390	NM_001130057	EEF1D
chr11	16804338	16805095	-0.604609855	intron (NM_001329630, intron 13 of 26)	intron (NM_001329630, intron 13 of 26)	66069	NM_014267	C11orf58
chr6	164749175	164749989	-0.604662163	Intergenic	OldhAT1|DNA|hAT-Ac	72481	NR_131926	MEAT6
chr19	3386795	3388919	-0.604684035	intron (NM_001245002, intron 2 of 10)	intron (NM_001245002, intron 2 of 10)	21274	NM_001245004	NFIC
chr12	209981	211300	-0.604721773	intron (NM_003044, intron 2 of 16)	intron (NM_003044, intron 2 of 16)	3062	NM_003044	SLC6A12
chr22	40042723	40043839	-0.604743617	non-coding (NR_163486, exon 1 of 1)	non-coding (NR_163486, exon 1 of 1)	1249	NR_163486	LOC114841040
chr19	38700846	38702018	-0.604771315	intron (NM_001322033, intron 3 of 20).2	intron (NM_001322033, intron 3 of 20).2	43042	NM_144691	CAPN12
chr12	18753496	18754513	-0.604779993	Intergenic	LTR1D|LTR|ERV1	15885	NM_033328	CAPZA3
chr4	1746990	1747588	-0.604787098	Intergenic	Intergenic	25768	NM_006342	TACC3
chr6	157539641	157540725	-0.604806039	intron (NM_024630, intron 1 of 8)	intron (NM_024630, intron 1 of 8)	11051	NR_037463	MIR3692
chr12	111166427	111167325	-0.60481545	intron (NM_001370598, intron 1 of 21)	intron (NM_001370598, intron 1 of 21)	66872	NM_001370598	CUX2
chr4	172046867	172048017	-0.604828265	intron (NM_001034845, intron 2 of 12)	intron (NM_001034845, intron 2 of 12)	-233835	NR_134656	LOC441052
chr17	79986563	79989057	-0.604902695	intron (NM_019020, intron 3 of 11)	intron (NM_019020, intron 3 of 11)	-36957	NM_001271846	TBC1D16
chr1	54371497	54372151	-0.605005371	intron (NM_001009955, intron 4 of 16)	intron (NM_001009955, intron 4 of 16)	34570	NM_001009955	SSBP3
chr8	18665718	18667119	-0.605055578	intron (NM_015310, intron 9 of 15)	Tigger1|DNA|TcMar-Tigger	142449	NM_206909	PSD3
chr6	162057651	162059202	-0.605061282	intron (NM_004562, intron 4 of 11)	intron (NM_004562, intron 4 of 11)	587449	NR_134594	LOC105378098
chr10	14942281	14943326	-0.605110588	intron (NM_001033858, intron 4 of 15)	LTR52|LTR|ERVL	11293	NM_001033857	DCLRE1C
chr1	10590178	10590535	-0.605121921	intron (NM_004565, intron 3 of 8)	intron (NM_004565, intron 3 of 8)	115406	NM_004565	PEX14
chr15	101438220	101440399	-0.605127133	intron (NM_138325, intron 2 of 13)	L2|LINE|L2	50398	NM_002570	PCSK6
chr19	4827525	4830236	-0.605211323	intron (NM_182919, intron 1 of 1)	AluSc|SINE|Alu	2862	NM_182919	TICAM1
chr17	28429007	28430677	-0.605235205	Intergenic	AluSc|SINE|Alu	-23630	NM_001242366	SLC46A1
chr12	109574468	109574910	-0.605248706	intron (NM_001114185, intron 1 of 10)	intron (NM_001114185, intron 1 of 10)	895	NM_001114185	MVK
chr11	64164673	64165348	-0.605270855	intron (NM_014067, intron 1 of 10)	intron (NM_014067, intron 1 of 10)	1103	NM_014067	MACROD1
chr2	238439063	238440426	-0.605282438	intron (NM_001040445, intron 3 of 4)	L1MC4|LINE|L1	12817	NM_001040445	ASB1
chr22	25182488	25184255	-0.605435121	intron (NM_001145206, intron 8 of 10)	intron (NM_001145206, intron 8 of 10)	-16487	NM_004076	CRYBB3
chr8	28364223	28366485	-0.605492967	intron (NM_018660, intron 1 of 9)	intron (NM_018660, intron 1 of 9)	21106	NM_018660	ZNF395
chr4	107990811	107991947	-0.605500201	intron (NM_005327, intron 1 of 7)	intron (NM_005327, intron 1 of 7)	1490	NM_005327	HADH
chr3	100076150	100077255	-0.605544713	intron (NM_001042459, intron 1 of 4)	intron (NM_001042459, intron 1 of 4)	37811	NM_182909	FILIP1L
chr1	234715704	234717848	-0.605583712	Intergenic	Intergenic	-7266	NR_038856	LINC01132
chr13	109394739	109395257	-0.60560921	Intergenic	L2a|LINE|L2	-5698	NR_126361	LINC00399
chr17	40342952	40344273	-0.605612441	promoter-TSS (NR_110861)	promoter-TSS (NR_110861)	-476	NR_110861	RARA-AS1
chr9	129442533	129443430	-0.605624035	Intergenic	MLT1C-int|LTR|ERVL-MaLR	-45679	NR_038955	LINC00963
chr1	145691702	145692625	-0.605641119	intron (NM_002614, intron 1 of 9)	intron (NM_002614, intron 1 of 9)	15205	NM_001201325	PDZK1
chr2	201089227	201090585	-0.605682127	Intergenic	Charlie7|DNA|hAT-Charlie	17905	NM_001257102	NDUFB3
chr9	117491034	117492310	-0.605730032	Intergenic	MER58A|DNA|hAT-Charlie	-76615	NM_001365068	ASTN2
chr7	45691162	45692687	-0.605758808	intron (NM_021116, intron 14 of 19)	intron (NM_021116, intron 14 of 19)	77094	NR_024271	SEPTIN7P2
chr10	119119848	119121110	-0.605790469	intron (NM_207009, intron 5 of 8)	intron (NM_207009, intron 5 of 8)	16366	NR_130122	DENND10
chr12	110591615	110592997	-0.605812109	Intergenic	AluSz|SINE|Alu	-8988	NR_138550	PPTC7
chr9	122225089	122227981	-0.605825177	intron (NM_199160, intron 3 of 8)	CpG-28729	1006	NM_001348190	LHX6
chr12	132449975	132450800	-0.605827234	Intergenic	Intergenic	-39764	NM_001367871	FBRSL1
chr4	174400994	174402190	-0.605829619	Intergenic	LTR5_Hs|LTR|ERVK	-22203	NR_036236	MIR4276
chr5	34005613	34007310	-0.605859175	intron (NR_037951, intron 6 of 8)	intron (NR_037951, intron 6 of 8)	1589	NM_203382	AMACR
chr15	38073366	38073963	-0.605879333	promoter-TSS (NR_147201)	promoter-TSS (NR_147201)	-674	NR_147201	LINC01852
chr19	45880882	45883037	-0.605933696	Intergenic	Intergenic	4182	NM_015649	IRF2BP1
chr2	96831708	96833873	-0.605937183	3' UTR (NM_017623, exon 8 of 8)	3' UTR (NM_017623, exon 8 of 8)	11231	NM_144994	ANKRD23
chr7	28034963	28035292	-0.60595406	intron (NM_175061, intron 1 of 4)	AluSx1|SINE|Alu	-145330	NR_034097	JAZF1-AS1
chr3	107810013	107810906	-0.605964087	3' UTR (NM_001142568, exon 18 of 18)	3' UTR (NM_001142568, exon 18 of 18)	67609	NR_015414	LINC00635
chr7	65961608	65962313	-0.60605702	intron (NR_120531, intron 10 of 10)	AluSx4|SINE|Alu	20253	NM_001284290	GUSB
chr12	123149513	123150190	-0.606087189	Intergenic	Intergenic	-39362	NM_001300801	PITPNM2
chr1	116493348	116496583	-0.606124866	Intergenic	Intergenic	-16139	NR_125973	LINC01762
chr5	81354303	81356290	-0.60613852	intron (NM_130767, intron 5 of 14)	intron (NM_130767, intron 5 of 14)	38838	NM_130767	ACOT12
chr5	175913967	175914567	-0.606170725	Intergenic	L2b|LINE|L2	42689	NM_001008220	CPLX2
chr19	16516078	16517033	-0.606170842	intron (NM_001288834, intron 6 of 7)	L1MC5|LINE|L1	20161	NM_001288834	C19orf44
chr8	141787430	141787864	-0.606275207	Intergenic	Intergenic	-1334	NR_031636	MIR1302-7
chr3	126523002	126523838	-0.60633049	promoter-TSS (NM_152889)	promoter-TSS (NM_152889)	-735	NM_152889	CHST13
chr10	70054217	70054807	-0.606385075	intron (NM_018649, intron 1 of 8)	intron (NM_018649, intron 1 of 8)	1666	NM_018649	H2AFY2
chr11	114257203	114258082	-0.606405388	TTS (NM_001354752)	TTS (NM_001354752)	-38171	NM_006169	NNMT
chr4	109727930	109729121	-0.606444821	intron (NM_030821, intron 1 of 3)	intron (NM_030821, intron 1 of 3)	1545	NM_030821	PLA2G12A
chr14	80468704	80469460	-0.606533109	Intergenic	HERVK22-int|LTR|ERVK	-238025	NM_000793	DIO2
chr10	6255218	6256443	-0.606537829	Intergenic	Intergenic	52898	NM_001323017	PFKFB3
chr9	134330920	134334393	-0.606586624	intron (NM_002957, intron 1 of 9)	intron (NM_002957, intron 1 of 9)	6201	NM_002957	RXRA
chr12	122023782	122024562	-0.606591639	intron (NM_001024808, intron 1 of 5)	intron (NM_001024808, intron 1 of 5)	2288	NM_001024808	BCL7A
chr11	47572990	47573650	-0.606634741	exon (NM_001318716, exon 4 of 4)	exon (NM_001318716, exon 4 of 4)	5451	NM_001318725	KBTBD4
chr4	185397195	185397654	-0.606712066	intron (NM_181726, intron 2 of 4)	MER33|DNA|hAT-Charlie	583	NM_181726	ANKRD37
chr1	45503679	45504774	-0.606727872	intron (NM_015506, intron 1 of 3)	AluSq|SINE|Alu	3926	NM_015506	MMACHC
chr2	15040495	15041718	-0.606767482	Intergenic	Intergenic	408389	NM_001369364	LRATD1
chr4	139693144	139693556	-0.606872007	intron (NM_001204368, intron 2 of 3)	AluYc|SINE|Alu	27531	NM_002413	MGST2
chr18	49837340	49838283	-0.606903995	intron (NM_001080467, intron 36 of 39)	intron (NM_001080467, intron 36 of 39)	23788	NR_117096	SNHG22
chr2	45992814	45994266	-0.60692618	intron (NM_005400, intron 6 of 14)	intron (NM_005400, intron 6 of 14)	-303867	NM_001430	EPAS1
chr7	140701580	140702005	-0.606936012	intron (NM_004546, intron 1 of 3)	AluSx|SINE|Alu	-4715	NR_024454	NDUFB2-AS1
chr1	67513497	67514941	-0.606947532	Intergenic	MER11A|LTR|ERVK	-83817	NM_001018068	SERBP1
chr16	1134211	1135829	-0.606988271	Intergenic	Intergenic	-18086	NM_021098	CACNA1H
chr15	82950916	82951946	-0.606999597	intron (NM_004839, intron 1 of 8)	intron (NM_004839, intron 1 of 8)	1289	NM_004839	HOMER2
chr21	36917316	36919578	-0.607047593	intron (NM_001352515, intron 5 of 10)	intron (NM_001352515, intron 5 of 10)	43911	NM_001352518	HLCS
chr2	127193526	127195323	-0.607054797	intron (NM_001001665, intron 5 of 7)	intron (NM_001001665, intron 5 of 7)	11343	NM_001001665	CYP27C1
chr11	45848440	45851483	-0.607055225	intron (NM_021117, intron 1 of 11)	MER5B|DNA|hAT-Charlie	2486	NM_021117	CRY2
chr16	15398611	15399826	-0.607060603	intron (NM_173803, intron 1 of 2)	intron (NM_173803, intron 1 of 2)	3464	NM_001128423	MPV17L
chr22	41308139	41308826	-0.607073206	intron (NM_017590, intron 1 of 22)	MIRc|SINE|MIR	-6113	NM_001317930	RANGAP1
chr9	122030900	122032244	-0.607096006	intron (NM_194252, intron 3 of 3)	intron (NM_194252, intron 3 of 3)	62034	NM_001139442	TTLL11
chr2	44074973	44075794	-0.607134823	Intergenic	MIR|SINE|MIR	-79394	NM_133259	LRPPRC
chr8	26647492	26648744	-0.607168375	intron (NM_001244604, intron 11 of 13)	intron (NM_001244604, intron 11 of 13)	69713	NM_001244604	DPYSL2
chr18	11323219	11324197	-0.607179207	Intergenic	Intergenic	-130770	NR_146901	LINC01928
chr13	113219241	113220844	-0.607213893	intron (NM_001354942, intron 3 of 19)	MIR3|SINE|MIR	10429	NM_001354942	CUL4A
chr20	31861917	31862257	-0.607245702	intron (NM_001012644, intron 6 of 6)	intron (NM_001012644, intron 6 of 6)	8144	NM_177991	DUSP15
chr4	85827462	85828882	-0.607251746	intron (NM_001287805, intron 1 of 7)	intron (NM_001287805, intron 1 of 7)	235	NM_001287805	ARHGAP24
chr14	61279074	61280136	-0.607290702	3' UTR (NM_001017970, exon 1 of 1)	3' UTR (NM_001017970, exon 1 of 1)	1733	NM_001017970	TMEM30B
chr22	50296153	50299435	-0.607349721	intron (NM_012401, intron 1 of 36)	MIR|SINE|MIR	9852	NM_012401	PLXNB2
chr16	57862742	57863783	-0.607421401	Intergenic	L2a|LINE|L2	52625	NM_001278081	LOC388282
chr9	129869770	129870063	-0.607425158	TTS (NR_106914)	TTS (NR_106914)	311	NR_106914	MIR6855
chr16	4888342	4888970	-0.60744092	intron (NM_002705, intron 19 of 21)	L1ME4c|LINE|L1	40276	NM_001288656	UBN1
chr14	75579056	75579905	-0.607502131	non-coding (NR_110552, exon 1 of 3)	non-coding (NR_110552, exon 1 of 3)	108	NR_110552	LOC102724153
chr10	7704627	7709141	-0.607566719	intron (NM_002216, intron 2 of 20)	intron (NM_002216, intron 2 of 20)	3568	NM_002216	ITIH2
chr14	23935965	23937299	-0.607576925	Intergenic	MamRTE1|LINE|RTE-BovB	-17138	NM_001282990	DHRS4
chr20	63357392	63358638	-0.607614045	intron (NR_046317, intron 2 of 5)	intron (NR_046317, intron 2 of 5)	-1973	NR_110634	LOC100130587
chr20	25011253	25012426	-0.607618594	intron (NM_032501, intron 12 of 13)	intron (NM_032501, intron 12 of 13)	-19088	NM_020531	APMAP
chr1	21271210	21272050	-0.607634607	intron (NM_001113347, intron 2 of 16)	intron (NM_001113347, intron 2 of 16)	7985	NM_001113347	ECE1
chr16	84933716	84934412	-0.607669377	Intergenic	Intergenic	77471	NM_017740	ZDHHC7
chr17	1650122	1651323	-0.607682583	promoter-TSS (NM_031430)	promoter-TSS (NM_031430)	-856	NM_031430	RILP
chr9	34650919	34652041	-0.607685349	promoter-TSS (NM_001142784)	promoter-TSS (NM_001142784)	-705	NM_001142784	IL11RA
chr8	6511588	6512671	-0.607695033	intron (NM_001147, intron 7 of 8)	intron (NM_001147, intron 7 of 8)	51116	NM_001118887	ANGPT2
chr15	89124640	89125233	-0.607712689	intron (NM_007011, intron 7 of 14)	AluSq2|SINE|Alu	36480	NM_152924	ABHD2
chr10	121994898	121995900	-0.607767789	intron (NM_206862, intron 1 of 22)	intron (NM_206862, intron 1 of 22)	6236	NM_206861	TACC2
chr1	14787634	14787988	-0.607770797	intron (NM_201628, intron 1 of 14)	intron (NM_201628, intron 1 of 14)	-136318	NM_001370229	KAZN
chr17	47945444	47946003	-0.607819378	intron (NM_018129, intron 4 of 6)	intron (NM_018129, intron 4 of 6)	4152	NM_018129	PNPO
chr22	37684627	37685351	-0.607902451	Intergenic	Intergenic	-1354	NM_024313	NOL12
chr3	109361294	109363623	-0.60790256	Intergenic	Intergenic	-24886	NM_001348929	DPPA4
chr6	15948924	15949785	-0.607983473	Intergenic	Intergenic	-179732	NM_013262	MYLIP
chr2	31557845	31559458	-0.608015082	intron (NM_000348, intron 1 of 4)	MLT1C|LTR|ERVL-MaLR	22287	NM_000348	SRD5A2
chr13	45447140	45448106	-0.608067644	Intergenic	Intergenic	-17316	NM_031431	COG3
chr8	124619002	124620094	-0.608088483	intron (NM_001282971, intron 3 of 14)	L2c|LINE|L2	80425	NM_005005	NDUFB9
chr9	120384018	120385060	-0.608098012	Intergenic	Intergenic	-139489	NR_029604	MIR147A
chr15	70368822	70369639	-0.608111354	Intergenic	L1PA6|LINE|L1	136698	NR_146562	LINC02205
chr3	67646886	67649112	-0.608114548	intron (NM_001177599, intron 1 of 10)	intron (NM_001177599, intron 1 of 10)	6615	NM_003848	SUCLG2
chr2	120480843	120482469	-0.608178458	Intergenic	L2a|LINE|L2	-15307	NR_027181	LINC01101
chr8	80307725	80308488	-0.608185138	Intergenic	Intergenic	66717	NR_049894	MIR5708
chr16	57372068	57374748	-0.608227646	intron (NM_001304392, intron 1 of 1)	intron (NM_001304392, intron 1 of 1)	918	NM_002996	CX3CL1
chr5	69452123	69456130	-0.608234525	Intergenic	AluY|SINE|Alu	31486	NR_134279	LOC101928924
chr2	120313599	120314114	-0.608241741	Intergenic	Intergenic	-32280	NM_002193	INHBB
chr9	134437860	134438423	-0.608251008	3' UTR (NM_001291920, exon 10 of 10)	3' UTR (NM_001291920, exon 10 of 10)	31581	NM_001291921	RXRA
chr20	50415036	50416359	-0.608282405	Intergenic	Intergenic	-94355	NR_109950	LINC01271
chr13	49111259	49112018	-0.60832603	intron (NM_014923, intron 1 of 23)	AluSx|SINE|Alu	1321	NM_014923	FNDC3A
chr10	102831388	102832040	-0.608347859	intron (NM_000102, intron 6 of 7)	intron (NM_000102, intron 6 of 7)	5699	NM_000102	CYP17A1
chr8	124719618	124720324	-0.608443875	intron (NM_001282971, intron 1 of 14)	MIRb|SINE|MIR	8502	NM_001363298	MTSS1
chr22	50182678	50183372	-0.608471467	Intergenic	Intergenic	-2888	NM_001320484	TRABD
chr19	45639760	45640303	-0.608494857	promoter-TSS (NM_012155)	promoter-TSS (NM_012155)	-634	NM_001352051	EML2
chr19	11361186	11361841	-0.60853101	intron (NM_001170635, intron 6 of 9)	CpG	6081	NM_022737	PLPPR2
chr3	58150119	58151189	-0.608536043	intron (NM_001164318, intron 38 of 45)	Charlie26a|DNA|hAT-Charlie	19981	NR_135534	FLNB-AS1
chr19	3379626	3380517	-0.608550057	intron (NM_001245002, intron 1 of 10)	AluY|SINE|Alu	13488	NM_001245004	NFIC
chr9	127972318	127974719	-0.608594346	intron (NM_001035254, intron 1 of 10)	(CAGG)n|Simple_repeat|Simple_repeat	7471	NM_001035254	FAM102A
chr17	45942008	45943028	-0.608621625	intron (NM_001123067, intron 1 of 10).3	intron (NM_001123067, intron 1 of 10).3	46735	NR_024560	MAPT-IT1
chr16	58726208	58727273	-0.60862406	intron (NM_001286220, intron 1 of 8)	AluSz|SINE|Alu	7576	NM_001286220	GOT2
chr5	1470276	1471380	-0.60867454	exon (NM_024830, exon 12 of 14)	exon (NM_024830, exon 12 of 14)	-25388	NM_001044	SLC6A3
chr3	126524941	126525815	-0.608689429	intron (NM_152889, intron 1 of 2)	intron (NM_152889, intron 1 of 2)	1223	NM_152889	CHST13
chr12	117188828	117189546	-0.608755573	intron (NM_015002, intron 2 of 11)	intron (NM_015002, intron 2 of 11)	1283	NM_033624	FBXO21
chr14	71336149	71337494	-0.608812135	intron (NM_001354285, intron 2 of 24)	intron (NM_001354285, intron 2 of 24)	16345	NM_001354289	SIPA1L1
chr16	89364680	89365312	-0.608842354	intron (NR_045839, intron 2 of 9)	intron (NR_045839, intron 2 of 9)	43863	NM_001242885	LOC100287036
chr10	5648071	5649008	-0.608913455	intron (NR_037164, intron 4 of 6)	intron (NR_037164, intron 4 of 6)	18056	NR_037164	ASB13
chr1	55052568	55054181	-0.608916786	intron (NM_174936, intron 5 of 11)	intron (NM_174936, intron 5 of 11)	13152	NR_110451	PCSK9
chr6	13405867	13406542	-0.608952875	intron (NM_018988, intron 1 of 1)	intron (NM_018988, intron 1 of 1)	1933	NM_001242630	GFOD1
chr21	14058044	14058466	-0.60898193	Intergenic	G-rich|Low_complexity|Low_complexity	-77811	NR_027270	ANKRD20A11P
chr7	37942634	37943809	-0.608999241	intron (NM_001242948, intron 1 of 2)	intron (NM_001242948, intron 1 of 2)	21902	NM_001242948	EPDR1
chr8	144182017	144183209	-0.609021655	intron (NM_001099281, intron 6 of 11)	HAL1|LINE|L1	33968	NM_001288814	MROH1
chr11	93566817	93567815	-0.609027686	Intergenic	Intergenic	-23925	NM_020179	SMCO4
chr17	1087252	1088370	-0.609045226	intron (NM_001322840, intron 4 of 22).2	intron (NM_001322840, intron 4 of 22).2	-8818	NM_001282149	ABR
chr7	6480307	6482877	-0.609045234	intron (NM_001100603, intron 1 of 3)	FRAM|SINE|Alu	2560	NM_001100603	KDELR2
chr13	45433376	45435893	-0.609128489	Intergenic	Intergenic	-16179	NM_001286806	SLC25A30
chr1	41514250	41515325	-0.609176544	intron (NM_024503, intron 7 of 8)	intron (NM_024503, intron 7 of 8)	-30104	NM_001956	EDN2
chr2	48249605	48251318	-0.60923525	Intergenic	L1MB3|LINE|L1	-64221	NM_002158	FOXN2
chr1	240280653	240281141	-0.609237428	intron (NM_020066, intron 7 of 17)	intron (NM_020066, intron 7 of 17)	189014	NM_020066	FMN2
chrX	49019625	49020438	-0.609275748	Intergenic	AluJb|SINE|Alu	-17767	NM_020137	GRIPAP1
chr2	196928034	196928505	-0.60928544	Intergenic	Intergenic	-1562	NM_024989	PGAP1
chr17	182289	182712	-0.609290585	promoter-TSS (NM_003585)	promoter-TSS (NM_003585)	-850	NM_003585	DOC2B
chr1	19130296	19131053	-0.609297164	intron (NM_020765, intron 60 of 105)	intron (NM_020765, intron 60 of 105)	79592	NM_020765	UBR4
chr1	196821818	196823078	-0.609400322	intron (NM_002113, intron 1 of 5)	Tigger3b|DNA|TcMar-Tigger	2717	NM_002113	CFHR1
chr7	101386339	101386907	-0.609403421	intron (NM_133457, intron 1 of 12)	intron (NM_133457, intron 1 of 12)	23748	NM_001278563	COL26A1
chr15	80584186	80585141	-0.609405908	intron (NM_014862, intron 17 of 18)	intron (NM_014862, intron 17 of 18)	3560	NR_049837	MIR5572
chr15	93321416	93322472	-0.60941663	Intergenic	Intergenic	115878	NM_001365393	LOC105370980
chr2	43161377	43163511	-0.609430775	Intergenic	Intergenic	-59999	NR_151714	LINC02580
chr1	8879795	8880836	-0.609448411	TTS (NR_038351)	TTS (NR_038351)	1480	NR_038351	ENO1-AS1
chr10	91631885	91632717	-0.60950747	intron (NM_005398, intron 1 of 1)	intron (NM_005398, intron 1 of 1)	770	NM_005398	PPP1R3C
chr22	36350757	36353737	-0.609507689	intron (NM_002473, intron 1 of 40)	intron (NM_002473, intron 1 of 40)	35820	NM_002473	MYH9
chr20	32288974	32290641	-0.609535607	intron (NM_004798, intron 1 of 8)	MER113|DNA|hAT-Charlie	12156	NM_004798	KIF3B
chr17	77421451	77421934	-0.609558034	intron (NM_001293696, intron 1 of 9)	intron (NM_001293696, intron 1 of 9)	16615	NM_001293696	SEPTIN9
chr8	47658096	47659496	-0.609625397	promoter-TSS (NM_001352960)	promoter-TSS (NM_001352960)	-868	NM_001352960	SPIDR
chr3	126372543	126373603	-0.609663373	Intergenic	Intergenic	-15665	NM_014079	KLF15
chr17	68584793	68585922	-0.609681176	intron (NM_017565, intron 1 of 10)	intron (NM_017565, intron 1 of 10)	16010	NM_001243746	FAM20A
chr21	31887583	31888306	-0.609704801	intron (NM_014586, intron 1 of 10)	intron (NM_014586, intron 1 of 10)	14924	NM_014586	HUNK
chr19	8021728	8022885	-0.609718014	Intergenic	Intergenic	-16665	NM_001419	ELAVL1
chr7	66076578	66077788	-0.609741806	intron (NM_000048, intron 2 of 16)	AluJo|SINE|Alu	1364	NM_001024946	ASL
chr2	121282718	121283644	-0.609776169	intron (NM_014553, intron 1 of 14)	intron (NM_014553, intron 1 of 14)	2021	NM_014553	TFCP2L1
chr16	54459193	54459987	-0.609799434	Intergenic	(T)n|Simple_repeat|Simple_repeat	-88891	NR_134923	LINC02140
chr14	92939799	92940130	-0.609843639	3' UTR (NM_001363707, exon 9 of 9)	3' UTR (NM_001363707, exon 9 of 9)	16814	NM_001301690	CHGA
chr19	13082468	13083387	-0.609877288	intron (NM_001365982, intron 7 of 8)	intron (NM_001365982, intron 7 of 8)	19931	NM_005583	LYL1
chr15	99257173	99257950	-0.60987901	promoter-TSS (NR_073383)	promoter-TSS (NR_073383)	36	NR_073383	HSP90B2P
chr2	67880075	67880608	-0.609923048	Intergenic	Intergenic	-54779	NR_110271	LINC01812
chr17	2398487	2398779	-0.609940163	intron (NM_020310, intron 1 of 5)	intron (NM_020310, intron 1 of 5)	2427	NM_020310	MNT
chr14	69933599	69934433	-0.609954844	intron (NM_001034852, intron 1 of 11)	MIRb|SINE|MIR	-44117	NR_145786	SNORD169
chr2	28333561	28334987	-0.609963817	intron (NM_001329114, intron 13 of 13)	intron (NM_001329114, intron 13 of 13)	-23815	NR_038319	LOC100505716
chr1	8994155	8994809	-0.609972736	Intergenic	Intergenic	31863	NM_207420	SLC2A7
chr1	23728097	23728657	-0.609987571	Intergenic	AluSx1|SINE|Alu	-14989	NM_003198	ELOA
chr1	155300099	155301632	-0.610024908	promoter-TSS (NM_181871).2	promoter-TSS (NM_181871).2	87	NM_181871	PKLR
chr7	91294319	91295262	-0.610061713	Intergenic	Intergenic	30357	NM_003505	FZD1
chr2	6202506	6203600	-0.610075091	Intergenic	Intergenic	172369	NR_110251	LINC01247
chr1	44812745	44813479	-0.610162146	intron (NM_001136537, intron 5 of 7)	CpG	4630	NM_001136537	BTBD19
chr16	71574154	71574576	-0.610168918	intron (NM_000353, intron 3 of 11)	AluSp|SINE|Alu	2727	NM_000353	TAT
chr18	77086975	77087807	-0.610184026	intron (NM_001025100, intron 2 of 3)	CpG	45392	NM_001025101	MBP
chr12	15863346	15863618	-0.610212703	Intergenic	LTR22B1|LTR|ERVK	-18905	NM_007178	STRAP
chr19	14554122	14555029	-0.61027431	intron (NM_001321170, intron 2 of 13)	intron (NM_001321170, intron 2 of 13)	17491	NM_004146	NDUFB7
chr11	1039631	1042711	-0.6103243	Intergenic	Intergenic	-4453	NM_005961	MUC6
chr14	64649131	64649952	-0.610342332	Intergenic	MLT1C|LTR|ERVL-MaLR	-54883	NM_001308147	PLEKHG3
chr5	76560815	76562544	-0.610354886	intron (NM_001285460, intron 1 of 34)	L2c|LINE|L2	14270	NM_001285460	IQGAP2
chr19	3403484	3405332	-0.610383619	intron (NM_001245002, intron 2 of 10)	intron (NM_001245002, intron 2 of 10)	37825	NM_001245004	NFIC
chr19	3031814	3033019	-0.610407487	intron (NM_001144761, intron 2 of 19)	AluSx1|SINE|Alu	-2802	NM_001144762	TLE2
chr16	20897912	20899298	-0.610446104	intron (NM_173475, intron 1 of 2)	intron (NM_173475, intron 1 of 2)	-1277	NM_001369632	LYRM1
chr10	17119388	17121018	-0.610548436	intron (NM_001081, intron 6 of 66)	intron (NM_001081, intron 6 of 66)	9614	NM_001081	CUBN
chr9	137054509	137056160	-0.610554949	Intergenic	Intergenic	-1273	NM_001246	ENTPD2
chrX	113556389	113557636	-0.610606061	Intergenic	Intergenic	381206	NR_131204	XACT
chr12	131011981	131012682	-0.610737592	intron (NM_198827, intron 12 of 24)	intron (NM_198827, intron 12 of 24)	-18355	NR_131950	ADGRD1-AS1
chr9	84338973	84341159	-0.61075561	intron (NM_022127, intron 2 of 18)	intron (NM_022127, intron 2 of 18)	692	NM_001199633	SLC28A3
chr12	92502665	92506605	-0.610781521	Intergenic	Intergenic	37956	NR_144532	LINC02397
chr1	178536773	178538015	-0.610783233	Intergenic	Intergenic	-5402	NR_033186	C1orf220
chr19	3507681	3508969	-0.610822599	intron (NM_016263, intron 1 of 13)	AluSx|SINE|Alu	2014	NM_016263	FZR1
chr3	171394887	171395656	-0.610843359	intron (NM_001161563, intron 1 of 31)	MIR|SINE|MIR	65134	NM_001161564	TNIK
chr20	25115316	25116516	-0.610862929	Intergenic	Intergenic	32077	NR_027093	LOC284798
chr13	98274129	98274749	-0.610942189	intron (NM_005766, intron 2 of 26)	MADE1|DNA|TcMar-Mariner	65915	NR_036129	MIR3170
chr2	85143420	85144484	-0.610951238	intron (NM_031283, intron 3 of 11)	intron (NM_031283, intron 3 of 11)	10560	NM_031283	TCF7L1
chr10	13982595	13983473	-0.610984149	intron (NM_018027, intron 2 of 24)	AluSx3|SINE|Alu	-11138	NM_001318337	FRMD4A
chr12	64760036	64760707	-0.610993934	promoter-TSS (NM_002076)	promoter-TSS (NM_002076)	874	NM_001330187	TBC1D30
chr8	144270158	144271055	-0.611022972	intron (NM_015201, intron 3 of 15)	CpG	4153	NM_001080514	SCX
chr1	155304262	155305348	-0.61108079	Intergenic	MIRb|SINE|MIR	-3367	NM_000298	PKLR
chr2	233760189	233763100	-0.611092556	intron (NM_000463, intron 1 of 4)	intron (NM_000463, intron 1 of 4)	1371	NM_000463	UGT1A1
chr11	114058025	114058690	-0.611105245	Intergenic	Intergenic	-1354	NM_006006	ZBTB16
chr7	96247987	96249313	-0.611127546	intron (NM_001160210, intron 3 of 17)	intron (NM_001160210, intron 3 of 17)	-28894	NR_030322	MIR591
chr5	69220895	69221593	-0.611140079	intron (NM_033281, intron 1 of 3)	AluJr|SINE|Alu	3484	NM_033281	MRPS36
chr21	17461668	17463605	-0.61114024	Intergenic	Intergenic	23746	NR_037585	LINC01549
chr11	71420652	71421887	-0.611155335	intron (NR_038862, intron 2 of 2)	L2a|LINE|L2	2085	NR_038862	FLJ42102
chr4	99562415	99563040	-0.611196034	intron (NM_001134665, intron 1 of 7)	AluSc|SINE|Alu	996	NM_152292	TRMT10A
chr7	151818778	151820186	-0.611196919	intron (NM_016203, intron 1 of 15)	LTR82B|LTR|ERVL	-4611	NM_001040633	PRKAG2
chr11	126186867	126187109	-0.611214818	Intergenic	Intergenic	24662	NM_032795	RPUSD4
chr3	160598975	160600145	-0.611300366	Intergenic	(TGTTAT)n|Simple_repeat|Simple_repeat	-33989	NM_002268	KPNA4
chr8	53813785	53814794	-0.611303778	intron (NM_213620, intron 6 of 13)	LTR108c_Mam|LTR|ERVL	28753	NM_213620	ATP6V1H
chrX	2497609	2499503	-0.611322806	intron (NM_001171136, intron 1 of 1)	intron (NM_001171136, intron 1 of 1)	1983	NM_001171135	ZBED1
chr16	14337365	14337964	-0.611333429	Intergenic	Intergenic	28379	NR_029854	MIR365A
chr17	6699126	6700075	-0.611344448	intron (NM_001284509, intron 6 of 11)	AluSx|SINE|Alu	13769	NM_001284509	SLC13A5
chr11	79648210	79649207	-0.611372934	Intergenic	AluSz6|SINE|Alu	-207678	NM_001098816	TENM4
chr12	119627019	119627933	-0.611421088	intron (NM_001136534, intron 1 of 2)	MSTB|LTR|ERVL-MaLR	33702	NM_001136534	TMEM233
chr1	151830677	151831859	-0.611428178	intron (NM_005060, intron 1 of 10)	intron (NM_005060, intron 1 of 10)	534	NM_005060	RORC
chr19	2048711	2049579	-0.611430006	intron (NM_199054, intron 2 of 13)	intron (NM_199054, intron 2 of 13)	2099	NM_199054	MKNK2
chr12	120726383	120726766	-0.611433607	intron (NM_000017, intron 1 of 9)	intron (NM_000017, intron 1 of 9)	748	NM_000017	ACADS
chr9	126870480	126871004	-0.611437318	intron (NM_001099270, intron 1 of 1)	AluSx|SINE|Alu	10103	NM_001099270	ZBTB34
chr5	9408577	9409904	-0.61144521	intron (NM_003966, intron 2 of 22)	intron (NM_003966, intron 2 of 22)	-102093	NR_109935	SEMA5A-AS1
chr4	139016757	139016959	-0.611450356	intron (NM_012118, intron 1 of 2)	AluSg4|SINE|Alu	1077	NM_012118	NOCT
chr16	72060019	72061176	-0.61145184	exon (NM_001126102, exon 5 of 5)	exon (NM_001126102, exon 5 of 5)	-2629	NM_020995	HPR
chr12	9065066	9065610	-0.6114565	promoter-TSS (NR_034140)	promoter-TSS (NR_034140)	161	NR_137424	A2M-AS1
chr11	64872533	64873357	-0.611463109	intron (NM_006795, intron 2 of 4)	intron (NM_006795, intron 2 of 4)	5664	NR_162101	MIR10392
chr14	95338978	95339723	-0.611506355	Intergenic	MIRb|SINE|MIR	9766	NR_110127	LINC02292
chr14	49987397	49987983	-0.611511102	intron (NR_126498, intron 3 of 3)	AluSz|SINE|Alu	5444	NR_126499	LINC01588
chr19	13149183	13149477	-0.611512367	intron (NM_003765, intron 3 of 7)	AluSx1|SINE|Alu	1045	NM_001271610	STX10
chr1	20613267	20614488	-0.611534543	exon (NM_001785, exon 3 of 4)	exon (NM_001785, exon 3 of 4)	-19581	NM_032409	PINK1
chr1	10599710	10600375	-0.611555616	intron (NM_004565, intron 4 of 8)	intron (NM_004565, intron 4 of 8)	125092	NM_004565	PEX14
chr1	29145444	29146889	-0.611684464	Intergenic	Intergenic	-22263	NM_001003682	TMEM200B
chr14	103207930	103209287	-0.611707738	Intergenic	Intergenic	-19580	NR_033938	LINC00605
chr21	42386374	42386768	-0.611729645	intron (NM_032404, intron 2 of 9)	intron (NM_032404, intron 2 of 9)	2578	NM_032404	TMPRSS3
chr10	6466786	6467692	-0.611732969	intron (NM_001282644, intron 12 of 17)	intron (NM_001282644, intron 12 of 17)	113037	NM_001323266	PRKCQ
chr16	29149684	29151442	-0.611756465	Intergenic	L1MA2|LINE|L1	75721	NR_003369	RRN3P2
chr16	1688640	1689541	-0.611784049	intron (NM_144570, intron 2 of 4)	L1ME3B|LINE|L1	10811	NM_144570	JPT2
chr17	50943227	50944233	-0.611805721	Intergenic	L1ME3A|LINE|L1	-75752	NM_001243877	TOB1
chr10	97560637	97561585	-0.611842413	intron (NM_024954, intron 1 of 2)	Harlequin-int|LTR|ERV1	-11330	NM_001291218	ANKRD2
chr16	79037412	79038370	-0.611888575	intron (NM_001291997, intron 7 of 7)	intron (NM_001291997, intron 7 of 7)	562846	NM_005360	MAF
chr4	118585685	118587336	-0.611899141	Intergenic	L2a|LINE|L2	-5234	NR_109983	LOC729218
chr15	45217501	45217784	-0.611915689	Intergenic	AluSg|SINE|Alu	-16526	NM_138356	SHF
chr16	2546916	2547258	-0.611929018	intron (NM_001261816, intron 1 of 11)	intron (NM_001261816, intron 1 of 11)	9066	NM_002613	PDPK1
chr10	50563867	50564550	-0.611976822	intron (NM_147156, intron 2 of 10)	intron (NM_147156, intron 2 of 10)	59748	NM_147156	SGMS1
chr14	54900279	54900580	-0.611981697	intron (NM_001024071, intron 1 of 5)	AluSx1|SINE|Alu	2395	NM_001024024	GCH1
chr9	99222957	99223462	-0.611996964	intron (NM_006808, intron 2 of 3)	intron (NM_006808, intron 2 of 3)	927	NM_006808	SEC61B
chr17	19655950	19657072	-0.612010753	exon (NM_001031806, exon 4 of 11)	exon (NM_001031806, exon 4 of 11)	7760	NM_001369136	ALDH3A2
chr22	37406695	37407402	-0.612011598	intron (NM_052906, intron 2 of 2)	intron (NM_052906, intron 2 of 2)	20422	NR_110512	ELFN2
chr1	207104980	207107467	-0.612043896	intron (NM_000715, intron 1 of 11)	intron (NM_000715, intron 1 of 11)	1990	NM_000715	C4BPA
chr14	101334408	101336038	-0.612083941	Intergenic	Intergenic	72699	NR_126006	LINC00524
chr9	69036894	69037214	-0.612097445	intron (NM_000144, intron 1 of 4)	MER102b|DNA|hAT-Charlie	1302	NM_000144	FXN
chr15	40775895	40777157	-0.612120113	intron (NM_018163, intron 5 of 10)	intron (NM_018163, intron 5 of 10)	6546	NM_001130448	C15orf62
chr14	94482457	94483171	-0.612150772	Intergenic	LTR5B|LTR|ERVK	-6617	NM_175739	SERPINA9
chr16	85376109	85376675	-0.612195736	Intergenic	Intergenic	-70067	NR_049816	MIR5093
chr20	44394005	44395978	-0.612196774	intron (NR_109949, intron 1 of 3)	intron (NR_109949, intron 1 of 3)	715	NR_109949	HNF4A-AS1
chr7	102469261	102470926	-0.61231776	intron (NM_001317721, intron 11 of 14)	intron (NM_001317721, intron 11 of 14)	-1376	NR_039677	MIR4467
chr14	98809925	98811015	-0.612337581	Intergenic	Intergenic	98857	NR_161369	C14orf177
chr17	82507700	82508367	-0.612350214	Intergenic	L1MEg|LINE|L1	-11699	NM_004514	FOXK2
chr12	117140316	117140788	-0.612362703	intron (NR_120464, intron 2 of 2)	AluSq|SINE|Alu	41085	NR_120464	TESC-AS1
chr10	124863746	124865833	-0.612483152	Intergenic	Intergenic	62970	NM_032182	ABRAXAS2
chr3	66498587	66499649	-0.612496112	intron (NM_015541, intron 1 of 18)	intron (NM_015541, intron 1 of 18)	1303	NM_015541	LRIG1
chr9	136937740	136938810	-0.612500433	Intergenic	AluSz|SINE|Alu	6463	NM_018998	FBXW5
chr15	29636178	29636619	-0.612508913	Intergenic	Intergenic	-38537	NR_135221	LOC100130111
chr7	156379177	156380525	-0.612547881	Intergenic	Intergenic	65737	NR_038232	LOC285889
chr5	39364256	39364974	-0.612578899	promoter-TSS (NM_001737)	promoter-TSS (NM_001737)	-120	NM_001737	C9
chr2	121210677	121211675	-0.612602734	Intergenic	Intergenic	74026	NM_014553	TFCP2L1
chr15	90104511	90105103	-0.612649461	intron (NR_149130, intron 2 of 2)	intron (NR_149130, intron 2 of 2)	-2253	NM_002168	IDH2
chr11	100667226	100668279	-0.612687907	Intergenic	Intergenic	-19536	NM_152432	ARHGAP42
chr5	95758113	95759290	-0.612699496	intron (NM_014899, intron 6 of 11)	intron (NM_014899, intron 6 of 11)	-26599	NM_001349303	SPATA9
chr3	128010257	128010752	-0.612733319	Intergenic	Ricksha_c|DNA|MULE-MuDR	-41933	NM_013336	SEC61A1
chr17	78174422	78175631	-0.612768467	exon (NM_001363848, exon 6 of 6)	exon (NM_001363848, exon 6 of 6)	6481	NM_001320523	SYNGR2
chr2	38731665	38733029	-0.612817384	intron (NM_138801, intron 6 of 6)	AluSq2|SINE|Alu	19014	NM_001031684	SRSF7
chr9	72949504	72950633	-0.612846957	intron (NM_000689, intron 1 of 12)	intron (NM_000689, intron 1 of 12)	2985	NM_000689	ALDH1A1
chr10	5625873	5626944	-0.612863745	Intergenic	Intergenic	-30290	NR_134491	LINC02657
chr9	128919463	128921236	-0.612878759	promoter-TSS (NM_001100876)	promoter-TSS (NM_001100876)	-633	NM_174933	PHYHD1
chr11	409021	410743	-0.612901248	5' UTR (NM_001135053, exon 2 of 10)	5' UTR (NM_001135053, exon 2 of 10)	5117	NM_001135054	SIGIRR
chr2	234953400	234955329	-0.612954875	intron (NM_014521, intron 1 of 5)	intron (NM_014521, intron 1 of 5)	2347	NM_014521	SH3BP4
chr9	114786406	114786828	-0.612975933	3' UTR (NM_005118, exon 4 of 4)	3' UTR (NM_005118, exon 4 of 4)	5913	NM_001204344	TNFSF15
chr2	29589330	29590479	-0.613054417	intron (NM_004304, intron 3 of 28)	intron (NM_004304, intron 3 of 28)	-114527	NR_136317	LOC105374389
chr9	123008078	123008523	-0.613111887	intron (NM_012197, intron 10 of 25)	AluSx3|SINE|Alu	-25343	NM_005294	GPR21
chr6	6683534	6684795	-0.613143711	Intergenic	Intergenic	-61338	NR_026970	LY86-AS1
chr15	45333918	45335021	-0.613146786	Intergenic	MLT1G|LTR|ERVL-MaLR	44075	NM_001482	GATM
chr8	42499008	42499758	-0.613167535	intron (NM_006749, intron 1 of 10)	intron (NM_006749, intron 1 of 10)	1848	NM_001257180	SLC20A2
chr19	17227384	17228304	-0.613200281	exon (NM_024578, exon 4 of 6)	exon (NM_024578, exon 4 of 6)	1618	NM_024578	OCEL1
chr16	74570659	74571757	-0.613201471	intron (NR_027264, intron 1 of 26)	MLT1H2|LTR|ERVL-MaLR	35906	NM_012201	GLG1
chr13	26966042	26966509	-0.613236343	Intergenic	Intergenic	-159258	NR_046547	USP12-AS1
chr2	85558968	85559806	-0.613245274	intron (NM_001142269, intron 1 of 13)	intron (NM_001142269, intron 1 of 13)	2106	NM_001311312	GGCX
chr2	207973098	207974576	-0.613253142	intron (NM_001080475, intron 3 of 7)	intron (NM_001080475, intron 3 of 7)	51690	NM_001080475	PLEKHM3
chr11	33695451	33695952	-0.613258293	Intergenic	L2a|LINE|L2	5039	NM_001166692	C11orf91
chr22	39302892	39305100	-0.61326049	Intergenic	AluSx4|SINE|Alu	9915	NR_000028	SNORD83B
chr15	51491595	51492657	-0.613281956	intron (NM_001174116, intron 19 of 42)	MIRc|SINE|MIR	114880	NM_001330297	GLDN
chr1	2575802	2576520	-0.613349197	intron (NR_121638, intron 1 of 3)	MLT1B|LTR|ERVL-MaLR	9626	NR_121638	LOC100996583
chr12	122973778	122974103	-0.613395847	promoter-TSS (NM_001304836)	promoter-TSS (NM_001304836)	-786	NM_001304838	OGFOD2
chr11	64273024	64273978	-0.613424019	intron (NM_004322, intron 1 of 2)	intron (NM_004322, intron 1 of 2)	-10838	NM_001170726	GPR137
chr4	81565640	81566690	-0.613461752	Intergenic	Intergenic	-94258	NM_152545	RASGEF1B
chr2	238305808	238306184	-0.61347171	Intergenic	AluSx1|SINE|Alu	-14522	NM_015650	TRAF3IP1
chr1	1431611	1433562	-0.613479104	intron (NR_125994, intron 1 of 1)	intron (NR_125994, intron 1 of 1)	1987	NR_125994	LINC01770
chr14	77323410	77325314	-0.613509403	promoter-TSS (NM_001363703)	promoter-TSS (NM_001363703)	-177	NM_001363703	GSTZ1
chr7	50563975	50565514	-0.613530305	intron (NM_001082971, intron 1 of 14)	MamTip2|DNA|hAT-Tip100	661	NM_001082971	DDC
chr18	48573714	48577005	-0.613536716	intron (NM_001142397, intron 2 of 12).2	intron (NM_001142397, intron 2 of 12).2	36328	NM_001142397	CTIF
chr1	8370479	8371230	-0.613572795	intron (NM_001042681, intron 12 of 22)	intron (NM_001042681, intron 12 of 22)	52769	NM_001080397	SLC45A1
chr2	112317667	112318745	-0.613578703	intron (NM_198581, intron 7 of 11)	intron (NM_198581, intron 7 of 11)	42609	NM_198581	ZC3H6
chr12	122062765	122063560	-0.613593703	promoter-TSS (NR_135044)	promoter-TSS (NR_135044)	-128	NR_135044	LOC100506691
chr18	8959558	8961236	-0.613623319	Intergenic	AluSz6|SINE|Alu	-142302	NM_021074	NDUFV2
chr12	56040897	56041372	-0.61373031	promoter-TSS (NM_001029)	promoter-TSS (NM_001029)	-784	NM_001029	RPS26
chr1	173189938	173190815	-0.613752335	intron (NM_003326, intron 1 of 2)	intron (NM_003326, intron 1 of 2)	15156	NM_001297562	TNFSF4
chr15	52054802	52056041	-0.613779606	intron (NM_002748, intron 3 of 5)	intron (NM_002748, intron 3 of 5)	36202	NM_002748	MAPK6
chr1	43313617	43314396	-0.61380555	intron (NM_001253357, intron 14 of 22)	intron (NM_001253357, intron 14 of 22)	13024	NM_005424	TIE1
chr10	12348157	12348663	-0.613818133	Intergenic	Intergenic	-1137	NM_020397	CAMK1D
chr9	129084058	129084570	-0.613910159	intron (NR_072983, intron 1 of 5)	MIRc|SINE|MIR	3203	NR_072983	DOLPP1
chr13	113645204	113645753	-0.613921365	Intergenic	AluSx|SINE|Alu	12720	NM_000705	ATP4B
chr2	232447649	232447987	-0.614042739	Intergenic	Intergenic	-8335	NM_001631	ALPI
chr19	10672426	10673027	-0.614086753	intron (NM_012218, intron 4 of 19)	AluJb|SINE|Alu	18380	NM_004516	ILF3
chr12	6541934	6542835	-0.614179276	intron (NM_001330324, intron 7 of 8)	intron (NM_001330324, intron 7 of 8)	7120	NM_001256799	GAPDH
chr10	132546959	132547165	-0.614230644	intron (NM_005539, intron 1 of 15)	intron (NM_005539, intron 1 of 15)	9275	NM_005539	INPP5A
chr11	128687695	128692367	-0.614238344	intron (NM_001271012, intron 1 of 6)	CpG	-3109	NR_135072	LOC101929538
chr19	44935296	44937277	-0.614270639	Intergenic	MIR|SINE|MIR	-5951	NM_001646	APOC4
chr1	175340960	175342393	-0.614283459	intron (NM_003285, intron 18 of 22)	intron (NM_003285, intron 18 of 22)	-148689	NM_001162894	KIAA0040
chr15	92170577	92171337	-0.614291923	intron (NM_001145044, intron 10 of 10)	intron (NM_001145044, intron 10 of 10)	-222924	NM_006011	ST8SIA2
chr13	45413478	45415108	-0.614338091	intron (NM_001286807, intron 1 of 9)	intron (NM_001286807, intron 1 of 9)	-3869	NR_047031	SLC25A30-AS1
chr2	191186954	191187911	-0.614353943	Intergenic	L1MD2|LINE|L1	-35836	NM_001243835	STAT4
chr22	32779445	32780850	-0.614419978	intron (NM_003490, intron 6 of 13)	intron (NM_003490, intron 6 of 13)	-20669	NM_000362	TIMP3
chr1	51560713	51561097	-0.614426343	TTS (NR_161259)	TTS (NR_161259)	22826	NR_161259	CALR4P
chr8	22389570	22390150	-0.614491485	intron (NM_001351656, intron 2 of 10)	intron (NM_001351656, intron 2 of 10)	-2976	NM_001351659	SLC39A14
chr10	97683642	97685367	-0.61450762	intron (NM_021732, intron 1 of 2)	AluSx1|SINE|Alu	2737	NM_021732	AVPI1
chr20	35285182	35285953	-0.614577817	promoter-TSS (NM_001267810)	promoter-TSS (NM_001267810)	316	NR_109815	FAM83C-AS1
chr3	71428880	71429511	-0.614580382	intron (NR_146142, intron 3 of 19)	intron (NR_146142, intron 3 of 19)	112894	NR_031697	MIR1284
chr9	91418984	91421139	-0.614586518	intron (NM_001290000, intron 1 of 1)	intron (NM_001290000, intron 1 of 1)	3771	NM_005384	NFIL3
chr19	738253	739089	-0.614590549	intron (NM_001040134, intron 7 of 7)	intron (NM_001040134, intron 7 of 7)	-12441	NM_173481	MISP
chr9	33846958	33848046	-0.614674815	intron (NM_017811, intron 1 of 4)	L1MEg|LINE|L1	30342	NM_017811	UBE2R2
chr6	168264454	168265224	-0.614699921	Intergenic	Intergenic	21901	NR_110870	LOC101929420
chr5	150136816	150137703	-0.614774715	intron (NM_002609, intron 1 of 22)	MIR3|SINE|MIR	18586	NR_149150	PDGFRB
chr10	99524271	99525193	-0.614785105	Intergenic	Intergenic	6445	NR_120618	LINC01475
chr2	42191722	42192529	-0.614787662	intron (NM_001145076, intron 1 of 21)	AluSq2|SINE|Alu	-21894	NR_110584	LOC102723824
chr2	216615487	216616792	-0.614842458	Intergenic	MIRb|SINE|MIR	-9201	NR_110392	LINC01280
chr17	50551037	50551256	-0.614865876	exon (NM_001258373, exon 12 of 17)	exon (NM_001258373, exon 12 of 17)	3972	NM_022827	SPATA20
chrX	112997592	112998601	-0.614974854	Intergenic	Intergenic	-44631	NR_110399	LOC101928437
chr22	30316600	30317749	-0.614998107	intron (NM_001204240, intron 1 of 8)	AluSq2|SINE|Alu	9767	NM_001204240	TBC1D10A
chr7	29208174	29208874	-0.614999945	intron (NR_120522, intron 1 of 2)	intron (NR_120522, intron 1 of 2)	446	NR_120522	LOC102724484
chr10	21510498	21510984	-0.615020529	Intergenic	Intergenic	-13481	NR_160800	MIR1915HG
chr19	47289374	47290338	-0.615037143	Intergenic	MER66B|LTR|ERV1	14971	NM_178511	INAFM1
chr11	75720828	75723734	-0.615038927	intron (NM_025098, intron 2 of 5)	intron (NM_025098, intron 2 of 5)	4443	NM_025098	MOGAT2
chr22	28884622	28885725	-0.615151795	intron (NM_001206998, intron 1 of 8)	intron (NM_001206998, intron 1 of 8)	1601	NM_001206998	ZNRF3
chr7	73721281	73722144	-0.615255299	Intergenic	Intergenic	-2043	NM_004603	STX1A
chr10	17891525	17892148	-0.615321595	intron (NM_002438, intron 22 of 29)	L1MCa|LINE|L1	46729	NR_030167	MIR511
chr16	29177565	29178854	-0.615395816	Intergenic	Intergenic	103367	NR_003369	RRN3P2
chr7	16421753	16422173	-0.615419604	promoter-TSS (NM_001368197)	promoter-TSS (NM_001368197)	-425	NM_001101417	CRPPA
chr7	87464179	87465402	-0.615523413	intron (NM_018849, intron 3 of 27)	intron (NM_018849, intron 3 of 27)	10890	NM_000443	ABCB4
chr9	86396520	86397904	-0.615550066	Intergenic	L1MC5a|LINE|L1	-42802	NM_001185059	TUT7
chr9	742797	746453	-0.615583539	intron (NM_001354331, intron 10 of 10)	intron (NM_001354331, intron 10 of 10)	37948	NM_001354343	KANK1
chr11	67581259	67582170	-0.615610943	Intergenic	MER11C|LTR|ERVK	-1881	NM_000852	GSTP1
chr12	111767565	111769667	-0.615614803	intron (NM_000690, intron 1 of 12)	AluJo|SINE|Alu	1683	NM_000690	ALDH2
chr22	46369088	46369375	-0.615627797	exon (NM_014246, exon 27 of 35)	exon (NM_014246, exon 27 of 35)	33517	NM_001282783	TRMU
chr22	36464879	36465917	-0.615674011	Intergenic	Intergenic	16242	NM_012473	TXN2
chr19	18469084	18470114	-0.615713728	intron (NM_006532, intron 2 of 11)	intron (NM_006532, intron 2 of 11)	-31466	NR_045574	ISYNA1
chr13	34164599	34165632	-0.615795547	Intergenic	Intergenic	-182928	NR_146542	LINC02343
chr11	1673521	1675313	-0.615852807	Intergenic	Intergenic	8818	NR_026643	FAM99A
chr22	49948717	49949609	-0.615853955	Intergenic	Intergenic	-11609	NM_001001852	PIM3
chr5	172858087	172861733	-0.615885222	intron (NM_001031711, intron 1 of 9)	intron (NM_001031711, intron 1 of 9)	25659	NM_001031711	ERGIC1
chr15	99305890	99307539	-0.615912042	intron (NM_001321677, intron 5 of 8)	MIR1_Amn|SINE|MIR	49189	NR_073383	HSP90B2P
chr8	141234527	141235324	-0.61593358	intron (NM_001286646, intron 1 of 7)	intron (NM_001286646, intron 1 of 7)	-6351	NM_001286648	SLC45A4
chr14	105051818	105052829	-0.6159342	intron (NM_001278696, intron 1 of 1)	intron (NM_001278696, intron 1 of 1)	13107	NM_001278694	GPR132
chr14	94679825	94681313	-0.615946181	Intergenic	Intergenic	39844	NR_015340	SERPINA13P
chr19	2923075	2923849	-0.615949372	Intergenic	MER68-int|LTR|ERVL	16354	NM_001319083	ZNF57
chr19	38760984	38762453	-0.615996226	Intergenic	L1ME2|LINE|L1	11799	NM_002307	LGALS7
chr1	2509407	2509924	-0.616027723	intron (NM_018216, intron 18 of 18).2	intron (NM_018216, intron 18 of 18).2	16931	NM_018216	PANK4
chr18	49810743	49812675	-0.61614415	intron (NM_006111, intron 1 of 9)	MIR3|SINE|MIR	1824	NM_006111	ACAA2
chr9	125461188	125461816	-0.616152943	intron (NM_001006619, intron 9 of 10)	intron (NM_001006619, intron 9 of 10)	199676	NR_148733	GAPVD1
chr8	85468116	85469427	-0.61617035	intron (NM_001293675, intron 2 of 5)	AluSz|SINE|Alu	-3856	NR_121630	CA3-AS1
chr12	7091278	7092257	-0.616215906	intron (NM_001733, intron 1 of 10)	intron (NM_001733, intron 1 of 10)	126	NM_001354346	C1R
chr6	12342652	12344655	-0.61623465	Intergenic	Intergenic	53292	NM_001955	EDN1
chr1	149427296	149428927	-0.61634285	intron (NM_001364013, intron 1 of 4)	intron (NM_001364013, intron 1 of 4)	37473	NM_001364013	NOTCH2NLC
chr4	148023270	148024749	-0.616363613	intron (NM_024605, intron 19 of 22)	MER102c|DNA|hAT-Charlie	241414	NR_039962	MIR4799
chr11	1675620	1677476	-0.616396464	Intergenic	L1MCc|LINE|L1	9081	NR_026642	FAM99B
chr13	113122314	113123475	-0.616426133	promoter-TSS (NM_001312674)	promoter-TSS (NM_001312674)	95	NM_000504	F10
chr4	82558850	82559719	-0.616432914	intron (NM_001353454, intron 1 of 7)	AluSx1|SINE|Alu	2704	NM_001080506	TMEM150C
chr17	82107923	82108710	-0.616517841	intron (NM_001367828, intron 16 of 16)	intron (NM_001367828, intron 16 of 16)	-10080	NM_004104	FASN
chr5	79075821	79076416	-0.61656709	intron (NM_001178005, intron 1 of 6)	LTR1A1|LTR|ERV1	6351	NM_017614	BHMT2
chr19	44904147	44905327	-0.616588919	Intergenic	MIR|SINE|MIR	-1059	NM_001302688	APOE
chr7	102155634	102156665	-0.616615809	intron (NM_001913, intron 8 of 22)	intron (NM_001913, intron 8 of 22)	-128992	NM_020979	SH2B2
chr1	172450464	172451134	-0.61662045	intron (NM_139240, intron 3 of 6)	intron (NM_139240, intron 3 of 6)	-2094	NM_001300760	C1orf105
chr1	28260760	28264579	-0.616621981	intron (NM_031459, intron 1 of 9)	AluSc8|SINE|Alu	3151	NM_031459	SESN2
chr6	1334608	1335043	-0.616635605	Intergenic	Intergenic	22727	NM_033260	FOXQ1
chr13	26951208	26952362	-0.616640487	Intergenic	Intergenic	-173748	NR_046547	USP12-AS1
chr6	3748516	3750241	-0.61665128	intron (NM_183373, intron 1 of 4)	CR1-3_Croc|LINE|CR1	2634	NM_183373	PXDC1
chr16	57635250	57635840	-0.616666853	intron (NM_001145772, intron 1 of 14)	intron (NM_001145772, intron 1 of 14)	-3947	NM_001145774	ADGRG1
chr13	106350380	106351458	-0.616690957	Intergenic	Intergenic	-25645	NR_163477	LINC00460
chr11	121451023	121451655	-0.616808576	promoter-TSS (NM_003105)	promoter-TSS (NM_003105)	-975	NM_003105	SORL1
chr15	60913425	60914659	-0.616886118	intron (NM_134261, intron 1 of 10)	L2a|LINE|L2	232473	NR_120318	RORA-AS2
chr3	196177573	196178239	-0.616921858	Intergenic	MLT1C|LTR|ERVL-MaLR	33494	NR_135618	ZDHHC19
chr11	107791408	107792382	-0.616931	3' UTR (NM_017515, exon 8 of 8)	3' UTR (NM_017515, exon 8 of 8)	66892	NM_017515	SLC35F2
chr20	51749870	51750744	-0.6169478	intron (NM_006045, intron 1 of 27)	intron (NM_006045, intron 1 of 27)	18083	NM_006045	ATP9A
chr17	31559918	31563160	-0.616970017	Intergenic	Intergenic	1543	NR_029710	MIR193A
chr19	1873444	1874270	-0.61702353	Intergenic	Intergenic	-10278	NM_031918	KLF16
chr3	187750014	187751022	-0.617064149	Intergenic	Intergenic	-5050	NM_001706	BCL6
chr19	3367823	3369190	-0.617064469	intron (NM_001245002, intron 1 of 10)	intron (NM_001245002, intron 1 of 10)	1923	NM_001245004	NFIC
chr2	27496349	27497573	-0.617096753	exon (NM_001486, exon 1 of 19)	exon (NM_001486, exon 1 of 19)	122	NM_001486	GCKR
chr13	98173641	98174734	-0.617098873	intron (NM_005766, intron 1 of 26)	intron (NM_005766, intron 1 of 26)	3082	NM_178861	RNF113B
chr19	3657892	3658501	-0.617184098	intron (NM_001195733, intron 5 of 16)	intron (NM_001195733, intron 5 of 16)	-31381	NM_021231	CACTIN
chr20	44389187	44389587	-0.617205965	intron (NR_109949, intron 2 of 3)	MER53|DNA|hAT	6319	NR_109949	HNF4A-AS1
chr10	71616885	71617498	-0.617218861	intron (NM_052836, intron 10 of 12)	intron (NM_052836, intron 10 of 12)	102587	NM_001164375	C10orf105
chr9	130547412	130547985	-0.617232475	Intergenic	AluSx|SINE|Alu	31796	NR_027440	LOC100272217
chr6	151362793	151363269	-0.617249145	Intergenic	GA-rich|Low_complexity|Low_complexity	21325	NM_001370346	AKAP12
chr2	102109746	102110949	-0.617311351	intron (NM_001320980, intron 1 of 11)	L1ME4b|LINE|L1	5743	NM_001320986	IL1R1
chr15	41283055	41283511	-0.617315642	promoter-TSS (NR_026757)	promoter-TSS (NR_026757)	-707	NR_152822	OIP5-AS1
chr2	11715904	11717616	-0.617352996	intron (NM_001261428, intron 2 of 21)	intron (NM_001261428, intron 2 of 21)	-7555	NM_001261427	LPIN1
chr1	215640335	215641245	-0.617357161	intron (NM_206933, intron 67 of 71)	intron (NM_206933, intron 67 of 71)	73486	NM_016121	KCTD3
chr11	71113215	71113463	-0.617380607	exon (NM_012309, exon 4 of 25)	exon (NM_012309, exon 4 of 25)	111457	NM_012309	SHANK2
chrX	71233086	71233384	-0.617412207	Intergenic	AluSz|SINE|Alu	10011	NM_000166	GJB1
chr10	35211174	35211714	-0.6174655	TTS (NM_001267569)	TTS (NM_001267569)	15542	NM_182721	CREM
chr12	109706580	109707970	-0.617469772	Intergenic	Intergenic	-6550	NM_032829	FAM222A
chr3	196141774	196142923	-0.617605894	promoter-TSS (NR_034088)	promoter-TSS (NR_034088)	-288	NR_034088	LINC00885
chr8	27750403	27751045	-0.617624671	intron (NM_001304532, intron 4 of 7)	intron (NM_001304532, intron 4 of 7)	21916	NR_130762	CCDC25
chr6	106079605	106082088	-0.617779305	Intergenic	Intergenic	-5490	NM_001198	PRDM1
chr12	107580836	107581807	-0.617800073	intron (NM_001018072, intron 4 of 16)	CpG-5930	447	NM_001017523	BTBD11
chr17	9177213	9177526	-0.617829469	non-coding (NR_110828, exon 2 of 4)	non-coding (NR_110828, exon 2 of 4)	1749	NR_110828	LOC101928266
chr10	125849153	125850110	-0.617863861	intron (NM_018180, intron 6 of 10)	intron (NM_018180, intron 6 of 10)	26085	NM_078468	BCCIP
chr19	33304305	33305704	-0.617886632	TTS (NR_026887)	TTS (NR_026887)	2183	NR_026887	CEBPA-DT
chr6	134933672	134935272	-0.61788966	intron (NM_001193480, intron 3 of 5)	MER72B|LTR|ERV1	15629	NM_170771	ALDH8A1
chr19	15477152	15477526	-0.617975504	intron (NM_001363546, intron 1 of 3)	AluSx|SINE|Alu	2162	NM_001363546	PGLYRP2
chr19	1242325	1242994	-0.617994374	intron (NM_001001975, intron 2 of 4)	intron (NM_001001975, intron 2 of 4)	908	NM_001001975	ATP5F1D
chr1	204994495	204995202	-0.618019231	intron (NM_001160332, intron 25 of 27)	intron (NM_001160332, intron 25 of 27)	-48101	NM_001346083	CNTN2
chr15	59902112	59903360	-0.618123389	Intergenic	Intergenic	-101575	NM_012182	FOXB1
chr8	18078103	18078620	-0.61813585	intron (NM_004315, intron 1 of 13)	intron (NM_004315, intron 1 of 13)	4835	NM_001363743	ASAH1
chr11	57971692	57972780	-0.618154358	Intergenic	Intergenic	-51645	NM_001005212	OR9Q1
chr8	81694813	81696083	-0.61819996	promoter-TSS (NM_001010893)	promoter-TSS (NM_001010893)	-390	NM_001010893	SLC10A5
chr1	1281393	1282310	-0.618220363	intron (NM_001130413, intron 3 of 17)	intron (NM_001130413, intron 3 of 17)	1415	NM_001130413	SCNN1D
chr11	63242241	63244992	-0.618298204	Intergenic	Intergenic	-13964	NM_199352	SLC22A25
chr12	53230784	53231636	-0.61830437	5' UTR (NM_001243731, exon 2 of 8)	5' UTR (NM_001243731, exon 2 of 8)	999	NM_000966	RARG
chr5	36788624	36789318	-0.618329213	Intergenic	MLT2F|LTR|ERVL	87723	NR_046262	NIPBL-DT
chr9	7994023	7995168	-0.618393828	Intergenic	L2c|LINE|L2	-194817	NM_033428	DMAC1
chr22	38507867	38508492	-0.618493062	Intergenic	AluSg4|SINE|Alu	-1868	NM_001098504	DDX17
chr14	59215511	59215986	-0.618537597	intron (NM_001270520, intron 1 of 24)	intron (NM_001270520, intron 1 of 24)	27081	NM_001270520	DAAM1
chr22	41247437	41248445	-0.618554514	intron (NM_001317930, intron 15 of 15)	intron (NM_001317930, intron 15 of 15)	5109	NR_106949	MIR6889
chr7	155300592	155301192	-0.618558717	intron (NM_198337, intron 2 of 3)	intron (NM_198337, intron 2 of 3)	3014	NM_005542	INSIG1
chr7	108164135	108164870	-0.618589785	intron (NM_001371175, intron 23 of 25)	intron (NM_001371175, intron 23 of 25)	-34141	NM_001318048	LAMB4
chr1	43447959	43449129	-0.61860057	promoter-TSS (NR_046744)	promoter-TSS (NR_046744)	5	NR_106793	MIR6735
chr5	173622518	173623890	-0.618613592	Intergenic	AluSx4|SINE|Alu	-6541	NM_001159651	BOD1
chr5	143356705	143358162	-0.618619057	intron (NR_157096, intron 1 of 7)	intron (NR_157096, intron 1 of 7)	45850	NM_001364182	NR3C1
chr4	37647995	37648824	-0.618657464	intron (NM_001085400, intron 2 of 6)	intron (NM_001085400, intron 2 of 6)	37967	NM_001085399	RELL1
chr10	11824506	11827874	-0.618772039	intron (NM_153256, intron 1 of 3)	L1MB5|LINE|L1	2834	NM_153256	PROSER2
chr18	50373699	50374582	-0.618774468	promoter-TSS (NM_145060)	promoter-TSS (NM_145060)	-906	NM_001039535	SKA1
chr5	68129079	68130757	-0.618814281	Intergenic	Intergenic	-59958	NR_105003	LINC02219
chr18	58398773	58400987	-0.618840264	3' UTR (NM_001144966, exon 30 of 30)	3' UTR (NM_001144966, exon 30 of 30)	-51194	NR_029667	MIR122
chr22	37196371	37198101	-0.618848655	intron (NM_001365878, intron 2 of 4)	intron (NM_001365878, intron 2 of 4)	2187	NM_001365878	C1QTNF6
chr5	134418160	134418736	-0.61885748	Intergenic	AluSx3|SINE|Alu	-6567	NM_080656	CDKN2AIPNL
chr9	137254057	137254608	-0.618888728	promoter-TSS (NM_015456)	promoter-TSS (NM_015456)	-835	NR_038389	STPG3-AS1
chr11	77086596	77087955	-0.619015939	intron (NM_004055, intron 2 of 12)	intron (NM_004055, intron 2 of 12)	-15565	NM_006189	OMP
chr19	35089750	35090309	-0.619034247	intron (NR_024561, intron 1 of 3)	AluSp|SINE|Alu	16242	NR_024561	HPN-AS1
chr10	27236611	27237232	-0.619103714	intron (NM_001271512, intron 1 of 11)	intron (NM_001271512, intron 1 of 11)	3565	NM_001301252	ACBD5
chr6	169765993	169767694	-0.619176885	intron (NM_001278531, intron 10 of 17).2	intron (NM_001278531, intron 10 of 17).2	15221	NM_001278531	ERMARD
chr7	95394796	95396188	-0.619195039	intron (NM_000940, intron 1 of 8)	intron (NM_000940, intron 1 of 8)	883	NM_000940	PON3
chr1	57281445	57282617	-0.619205924	intron (NM_001353980, intron 5 of 5)	AluSx|SINE|Alu	141081	NM_001365793	DAB1
chr8	54064867	54065809	-0.619207466	intron (NM_001279359, intron 3 of 8)	AluSz|SINE|Alu	36216	NM_001279360	LYPLA1
chr21	42933058	42933627	-0.619219093	Intergenic	Harlequin-int|LTR|ERV1	-7744	NM_001308491	ERVH48-1
chr1	148149890	148151053	-0.619268268	intron (NR_110864, intron 1 of 22)	intron (NR_110864, intron 1 of 22)	1810	NM_183372	NBPF11
chr3	18666724	18667900	-0.619317327	Intergenic	Intergenic	-221720	NM_001322872	SATB1
chr13	109408401	109409323	-0.619329697	Intergenic	L2a|LINE|L2	8166	NR_126361	LINC00399
chr12	124915583	124916608	-0.619352583	TTS (NR_049820)	TTS (NR_049820)	548	NR_049820	MIR5188
chr11	704673	705810	-0.619357177	promoter-TSS (NM_022772)	promoter-TSS (NM_022772)	-990	NM_022772	EPS8L2
chr18	9672858	9673433	-0.619421314	Intergenic	AluSc|SINE|Alu	-35156	NM_006868	RAB31
chr11	59875985	59876656	-0.619488411	Intergenic	Intergenic	-9833	NM_001062	TCN1
chr6	98945805	98946466	-0.619489696	intron (NM_001278716, intron 1 of 9)	intron (NM_001278716, intron 1 of 9)	1811	NR_103837	FBXL4
chr19	15328530	15330595	-0.619490898	intron (NM_001330384, intron 1 of 11)	AluSc5|SINE|Alu	2977	NM_001330384	BRD4
chr8	66522090	66522633	-0.619513365	Intergenic	Intergenic	28795	NM_152765	VXN
chr20	50398226	50401273	-0.619586721	Intergenic	Intergenic	-78407	NR_109950	LINC01271
chr1	16645091	16646599	-0.619595357	intron (NR_027504, intron 1 of 13)	intron (NR_027504, intron 1 of 13)	271	NR_027504	MST1P2
chr1	224142554	224143262	-0.619633631	intron (NM_001136115, intron 3 of 3)	AluSx|SINE|Alu	28797	NM_015176	FBXO28
chr22	43125815	43126224	-0.61973832	intron (NM_001197, intron 2 of 4)	intron (NM_001197, intron 2 of 4)	15269	NM_001197	BIK
chr9	134307661	134308313	-0.619751387	Intergenic	Intergenic	-12590	NR_146518	LINC02247
chr9	72577944	72578791	-0.619762379	intron (NM_138691, intron 2 of 23)	intron (NM_138691, intron 2 of 23)	56566	NM_138691	TMC1
chr12	117096384	117098239	-0.619775836	intron (NR_031766, intron 1 of 7)	intron (NR_031766, intron 1 of 7)	2105	NM_017899	TESC
chr19	46604435	46605522	-0.619795268	intron (NM_001329923, intron 2 of 6)	intron (NM_001329923, intron 2 of 6)	2906	NM_001329922	CALM3
chr10	18638759	18639489	-0.619800442	intron (NM_001351118, intron 1 of 8)	FLAM_C|SINE|Alu	12463	NM_001351117	NSUN6
chr1	145706962	145708503	-0.619851607	promoter-TSS (NM_002614)	promoter-TSS (NM_002614)	-332	NM_001201326	PDZK1
chr12	93313990	93315154	-0.619863233	intron (NR_040096, intron 2 of 4)	MIRb|SINE|MIR	63164	NR_040096	LOC643339
chr11	128587214	128588258	-0.619870886	promoter-TSS (NM_001143820)	promoter-TSS (NM_001143820)	-178	NM_001143820	ETS1
chr11	14539710	14540631	-0.619893856	intron (NM_148976, intron 2 of 10)	intron (NM_148976, intron 2 of 10)	-19725	NM_001143937	PSMA1
chr1	112713197	112714126	-0.619964453	intron (NM_005167, intron 1 of 9)	intron (NM_005167, intron 1 of 9)	1667	NM_005167	PPM1J
chr2	20215154	20218262	-0.61996585	intron (NM_001006946, intron 2 of 5)	intron (NM_001006946, intron 2 of 5)	8422	NM_002997	SDC1
chr17	61335448	61336983	-0.619984115	intron (NM_001330413, intron 23 of 25)	intron (NM_001330413, intron 23 of 25)	31489	NR_136397	LOC101927855
chr15	52184501	52185717	-0.620007343	intron (NM_016194, intron 1 of 12)	intron (NM_016194, intron 1 of 12)	5083	NR_102751	CERNA1
chrX	71212208	71215387	-0.620045469	Intergenic	AluSz|SINE|Alu	-1415	NM_001097642	GJB1
chr15	77568775	77569602	-0.620049605	Intergenic	Intergenic	43593	NR_135692	LOC101929457
chr21	45533471	45535192	-0.620091703	intron (NM_001352511, intron 2 of 5)	intron (NM_001352511, intron 2 of 5)	425	NM_001205207	SLC19A1
chr5	116527104	116528542	-0.620112451	intron (NM_001300780, intron 1 of 19)	intron (NM_001300780, intron 1 of 19)	-46595	NR_147170	SEMA6A-AS2
chr3	122651103	122653124	-0.620190075	Intergenic	L1PA6|LINE|L1	-28726	NM_017554	PARP14
chr9	12817768	12819039	-0.620218786	intron (NM_203403, intron 1 of 1)	intron (NM_203403, intron 1 of 1)	-4014	NR_125775	LURAP1L-AS1
chr14	95295407	95296054	-0.620236279	intron (NM_024734, intron 1 of 12)	intron (NM_024734, intron 1 of 12)	24178	NM_024734	CLMN
chr13	24185519	24186501	-0.620264944	intron (NM_153023, intron 1 of 11)	MLT2D|LTR|ERVL	23594	NR_031753	MIR2276
chr8	23181933	23183266	-0.620387203	Intergenic	LOR1-int|LTR|ERV1	-18572	NM_003840	TNFRSF10D
chr8	143012895	143014501	-0.620501754	intron (NR_026913, intron 1 of 1)	intron (NR_026913, intron 1 of 1)	4692	NR_026913	LY6E-DT
chr6	10602321	10603186	-0.620509249	intron (NM_145655, intron 1 of 2).2	intron (NM_145655, intron 1 of 2).2	16993	NM_145655	GCNT2
chr2	102106106	102109353	-0.620563407	intron (NM_001320980, intron 1 of 11)	intron (NM_001320980, intron 1 of 11)	3125	NM_001320986	IL1R1
chrX	43865404	43867685	-0.620584956	intron (NM_000898, intron 1 of 14)	L1MB3|LINE|L1	15906	NM_000898	MAOB
chr20	49832085	49833402	-0.620592234	intron (NR_048539, intron 3 of 13)	intron (NR_048539, intron 3 of 13)	19915	NR_048537	SLC9A8
chr1	151509482	151510462	-0.620629142	Intergenic	MER57B2|LTR|ERV1	-1415	NM_020770	CGN
chr12	124389581	124390277	-0.620638859	intron (NM_001077261, intron 18 of 47)	intron (NM_001077261, intron 18 of 47)	-52687	NR_106940	MIR6880
chr21	44885503	44885998	-0.620662032	TTS (NM_000211)	TTS (NM_000211)	-11847	NM_001286822	PTTG1IP
chr21	42556636	42557479	-0.620684321	intron (NM_001320537, intron 10 of 19)	intron (NM_001320537, intron 10 of 19)	43205	NM_001320537	SLC37A1
chr8	9247600	9248110	-0.62073196	Intergenic	AluY|SINE|Alu	58856	NR_125431	LOC101929128
chr16	98591	99618	-0.620754601	intron (NM_001039476, intron 5 of 10)	intron (NM_001039476, intron 5 of 10)	20879	NM_001015052	MPG
chr20	53737179	53739524	-0.62077585	Intergenic	Intergenic	129997	NR_134576	LOC105372672
chr8	107637287	107638203	-0.620867632	Intergenic	Intergenic	-139827	NM_001199859	ANGPT1
chr16	12210814	12212791	-0.620876199	intron (NM_032167, intron 14 of 20)	MLT2D|LTR|ERVL	235068	NM_032167	SNX29
chr14	95236850	95237701	-0.62087777	intron (NM_024734, intron 1 of 12)	intron (NM_024734, intron 1 of 12)	-79265	NM_030621	DICER1
chr7	142776	143080	-0.620893932	Intergenic	L1M5|LINE|L1	6510	NR_134325	LOC102723672
chr20	50624571	50625156	-0.620945779	intron (NM_001290268, intron 2 of 21)	intron (NM_001290268, intron 2 of 21)	-10078	NR_031634	MIR1302-5
chr2	207930663	207931878	-0.62095207	intron (NM_001080475, intron 4 of 7)	intron (NM_001080475, intron 4 of 7)	94257	NM_001080475	PLEKHM3
chr16	68744786	68745475	-0.620955508	intron (NM_001317185, intron 2 of 15)	intron (NM_001317185, intron 2 of 15)	7838	NM_001317185	CDH1
chr9	6646427	6647478	-0.620983476	Intergenic	AluSc8|SINE|Alu	-1260	NM_000170	GLDC
chr7	150797298	150799889	-0.621022234	intron (NM_001101311, intron 1 of 6)	FLAM_C|SINE|Alu	1771	NM_001101312	TMEM176B
chr1	112993793	112994927	-0.621046351	Intergenic	Intergenic	37945	NR_103743	SLC16A1-AS1
chr13	98477317	98477589	-0.621056493	intron (NM_001286649, intron 2 of 9)	AluSz|SINE|Alu	44672	NM_003576	STK24
chr1	22414274	22414686	-0.621078635	Intergenic	Intergenic	-37371	NM_001330398	ZBTB40
chr20	41340903	41341508	-0.621097256	intron (NM_001301860, intron 1 of 19)	intron (NM_001301860, intron 1 of 19)	384	NM_022896	LPIN3
chr20	38447997	38448917	-0.621103946	promoter-TSS (NR_002986)	promoter-TSS (NR_002986)	374	NR_002972	SNORA71E
chr2	232574062	232574823	-0.621105677	intron (NM_001330203, intron 6 of 6)	intron (NM_001330203, intron 6 of 6)	23636	NM_001330202	EIF4E2
chr10	38011838	38012606	-0.62113715	intron (NM_001278170, intron 1 of 3)	intron (NM_001278170, intron 1 of 3)	1547	NM_001324175	ZNF33A
chr12	94930489	94931313	-0.621277778	Intergenic	Intergenic	72796	NM_018838	NDUFA12
chr9	111626798	111628393	-0.621316855	Intergenic	MLT1C|LTR|ERVL-MaLR	-3739	NM_001015882	DNAJC25
chr5	35133982	35135763	-0.621341882	intron (NM_000949, intron 1 of 9)	MER5B|DNA|hAT-Charlie	-16750	NR_037910	PRLR
chr4	99085518	99086348	-0.621420523	intron (NM_000671, intron 1 of 8)	AluSg|SINE|Alu	2855	NM_000671	ADH5
chr9	89994159	89996465	-0.621424626	Intergenic	Intergenic	25896	NR_109791	LOC101927847
chr17	19538306	19540249	-0.621453647	intron (NM_018242, intron 1 of 16)	intron (NM_018242, intron 1 of 16)	5423	NM_018242	SLC47A1
chr1	11935561	11935931	-0.62146272	intron (NM_000302, intron 1 of 18)	AluSg|SINE|Alu	1029	NM_001316320	PLOD1
chr8	9318585	9320564	-0.621467033	Intergenic	Intergenic	-5477	NR_040039	LOC157273
chr4	185141730	185142495	-0.621478298	Intergenic	Intergenic	-1154	NM_001151	SLC25A4
chr7	100011087	100013104	-0.621539712	TTS (NR_159960)	TTS (NR_159960)	-3457	NM_001287055	ZKSCAN1
chr19	18503833	18505385	-0.621596475	intron (NM_006532, intron 1 of 11)	intron (NM_006532, intron 1 of 11)	17461	NM_006532	ELL
chr7	98211649	98212104	-0.621599967	promoter-TSS (NM_177455)	promoter-TSS (NM_177455)	-378	NM_177455	BHLHA15
chr8	125432902	125435855	-0.621691663	intron (NM_025195, intron 2 of 2)	intron (NM_025195, intron 2 of 2)	2169	NM_001282985	TRIB1
chr6	151052121	151052607	-0.621767909	intron (NM_001350486, intron 26 of 27)	L2c|LINE|L2	45356	NM_001350490	MTHFD1L
chr5	173890105	173890942	-0.621785152	exon (NM_001308191, exon 1 of 8)	exon (NM_001308191, exon 1 of 8)	2174	NM_001308189	CPEB4
chr16	2484858	2485445	-0.6217971	intron (NM_020705, intron 1 of 6)	MER21A|LTR|ERVL	10024	NM_001199107	TBC1D24
chr20	49709490	49709797	-0.62180919	intron (NM_004776, intron 1 of 8)	AluSq2|SINE|Alu	4235	NM_004776	B4GALT5
chr1	40749367	40750544	-0.621863102	intron (NM_001142588, intron 4 of 10)	intron (NM_001142588, intron 4 of 10)	-4400	NR_029846	MIR30E
chr2	54908371	54909275	-0.621871465	intron (NM_001039753, intron 23 of 40)	intron (NM_001039753, intron 23 of 40)	101449	NM_007008	RTN4
chr16	86577015	86578660	-0.621886276	promoter-TSS (NM_005250)	promoter-TSS (NM_005250)	-672	NM_005250	FOXL1
chr1	246581756	246583462	-0.621925238	intron (NM_001139459, intron 1 of 8)	MER5C1|DNA|hAT-Charlie	16153	NM_152609	CNST
chr20	49909359	49910517	-0.621930637	intron (NM_006038, intron 1 of 2)	intron (NM_006038, intron 1 of 2)	3801	NM_001135773	SPATA2
chr8	80556608	80557914	-0.621954516	Intergenic	AluSq2|SINE|Alu	71035	NM_001105539	ZBTB10
chr16	85520675	85521699	-0.621985158	Intergenic	Intergenic	-90222	NM_001134473	GSE1
chr13	44853879	44854776	-0.622019419	Intergenic	Intergenic	-44697	NR_038433	LINC00330
chr1	15718152	15718794	-0.622105667	intron (NM_015164, intron 4 of 19)	intron (NM_015164, intron 4 of 19)	-17785	NM_207348	SLC25A34
chr17	75314935	75315284	-0.62211105	Intergenic	AluSx1|SINE|Alu	-25660	NM_001126122	SLC25A19
chr1	220690978	220692152	-0.622174241	intron (NM_024709, intron 1 of 1)	intron (NM_024709, intron 1 of 1)	1202	NM_024709	C1orf115
chr6	7215490	7218068	-0.62221188	intron (NM_001003699, intron 8 of 12)	intron (NM_001003699, intron 8 of 12)	96420	NM_001292008	SSR1
chr1	246690125	246690312	-0.622273903	Intergenic	Intergenic	-34191	NM_016002	SCCPDH
chr4	87013066	87014391	-0.62228966	intron (NM_001313960, intron 1 of 17)	intron (NM_001313960, intron 1 of 17)	6727	NM_005935	AFF1
chr7	74501005	74503368	-0.622296884	intron (NM_016328, intron 1 of 26)	AluJr|SINE|Alu	48280	NM_001199207	GTF2IRD1
chr20	31606635	31607324	-0.622320426	promoter-TSS (NR_036161)	promoter-TSS (NR_036161)	-207	NR_036161	MIR3193
chr3	172594728	172595528	-0.622332229	intron (NR_146714, intron 1 of 3)	AluSq2|SINE|Alu	479	NR_146714	LINC02068
chr8	47667019	47667474	-0.62233426	intron (NM_001352960, intron 3 of 12)	AluSx|SINE|Alu	7582	NM_001352960	SPIDR
chr15	45378951	45380080	-0.622361476	promoter-TSS (NM_001482)	promoter-TSS (NM_001482)	-971	NM_001482	GATM
chr18	58566371	58570290	-0.622371923	intron (NM_052947, intron 4 of 12)	intron (NM_052947, intron 4 of 12)	-32290	NR_132963	SNORA108
chr12	12999100	12999691	-0.622432136	intron (NM_015987, intron 1 of 3)	MER44B|DNA|TcMar-Tigger	870	NM_015987	HEBP1
chr7	77691933	77693406	-0.622446361	intron (NR_134251, intron 1 of 3)	L2|LINE|L2	3596	NR_134251	APTR
chr19	13001722	13002991	-0.622540885	intron (NM_001365902, intron 1 of 10)	intron (NM_001365902, intron 1 of 10)	6881	NM_001365982	NFIX
chr19	8025203	8025611	-0.622582516	Intergenic	MSTC|LTR|ERVL-MaLR	-19766	NM_001419	ELAVL1
chr5	159917963	159918673	-0.622583695	intron (NM_000679, intron 1 of 1)	intron (NM_000679, intron 1 of 1)	1836	NM_000679	ADRA1B
chr14	24303168	24304052	-0.622606309	intron (NM_174913, intron 6 of 9)	L2c|LINE|L2	3760	NM_174913	NOP9
chr11	62832759	62833037	-0.622633758	promoter-TSS (NM_001244666)	promoter-TSS (NM_001244666)	664	NR_135084	LOC105369332
chr8	95210464	95211014	-0.622693638	intron (NR_046232, intron 1 of 2)	MLT1J|LTR|ERVL-MaLR	5635	NR_046232	LINC01298
chr1	7095194	7095841	-0.622701815	intron (NM_001349608, intron 3 of 21)	MIRb|SINE|MIR	294237	NR_146200	LOC102725193
chr15	92617219	92618604	-0.622718924	3' UTR (NM_207446, exon 3 of 3)	3' UTR (NM_207446, exon 3 of 3)	37864	NM_207446	FAM174B
chr15	40949767	40950556	-0.622737162	Intergenic	Intergenic	-3310	NM_001142776	CHAC1
chr1	185011051	185011786	-0.622765734	Intergenic	L2a|LINE|L2	9891	NR_146489	LINC01633
chr5	38147907	38148470	-0.622824174	promoter-TSS (NR_134272)	promoter-TSS (NR_134272)	-292	NR_134272	LINC02119
chr12	47228641	47229328	-0.622827862	intron (NM_138371, intron 3 of 3)	MIRc|SINE|MIR	-12541	NR_026544	PCED1B-AS1
chr18	49730444	49731970	-0.622844863	Intergenic	Intergenic	82326	NM_006111	ACAA2
chr9	112119196	112120221	-0.62286556	intron (NM_022486, intron 6 of 16)	intron (NM_022486, intron 6 of 16)	55589	NM_022486	SUSD1
chr17	75850819	75851513	-0.622868613	intron (NM_012478, intron 2 of 7)	intron (NM_012478, intron 2 of 7)	4169	NM_001330499	WBP2
chr21	36245893	36246654	-0.622935221	exon (NM_001320714, exon 19 of 37)	exon (NM_001320714, exon 19 of 37)	-73916	NM_001320446	MORC3
chr7	47715930	47716672	-0.622939992	Intergenic	AluSq2|SINE|Alu	-45175	NR_038407	LINC00525
chr1	235834829	235835473	-0.62304063	intron (NR_102436, intron 1 of 3)	AluSq2|SINE|Alu	17909	NR_031718	MIR1537
chr1	24605540	24605946	-0.623070465	exon (NM_001010980, exon 4 of 4)	exon (NM_001010980, exon 4 of 4)	-37559	NM_001366577	SRRM1
chr9	81549192	81550387	-0.623077947	Intergenic	Intergenic	139746	NM_001303104	TLE1
chr2	239328655	239330848	-0.623091612	intron (NM_006037, intron 2 of 26)	intron (NM_006037, intron 2 of 26)	22053	NR_039948	MIR2467
chr11	63368777	63370476	-0.623092062	promoter-TSS (NM_080866)	promoter-TSS (NM_080866)	-159	NM_080866	SLC22A9
chr2	68431220	68431862	-0.623107274	Intergenic	Intergenic	35753	NR_133923	FBXO48
chr17	57706690	57707126	-0.623141465	Intergenic	MamRep605|LTR?|LTR?	38391	NM_001282544	CCDC182
chr17	78187522	78190462	-0.623169345	intron (NM_001145526, intron 1 of 10)	AluSz6|SINE|Alu	1675	NR_027083	AFMID
chr11	69251546	69252986	-0.62319079	Intergenic	Intergenic	-41889	NM_001300923	MYEOV
chr19	44920007	44920687	-0.623197846	Intergenic	AluSz|SINE|Alu	5739	NM_001645	APOC1
chr2	54640701	54642831	-0.623207481	intron (NM_178313, intron 17 of 30)	intron (NM_178313, intron 17 of 30)	-83246	NM_001039753	EML6
chrX	119504919	119506223	-0.623221686	Intergenic	AluSz|SINE|Alu	-36451	NR_028443	SLC25A5-AS1
chr14	54703205	54703761	-0.623234335	intron (NM_001161576, intron 2 of 10)	intron (NM_001161576, intron 2 of 10)	-51350	NM_001161577	SAMD4A
chr10	46031006	46031829	-0.623256813	promoter-TSS (NM_001145263)	promoter-TSS (NM_001145263)	-703	NM_001145260	NCOA4
chr13	99940920	99941425	-0.623275751	intron (NR_120421, intron 1 of 4)	AluSz|SINE|Alu	15993	NR_120421	LOC101927437
chr20	25046071	25046717	-0.623279988	intron (NM_032501, intron 2 of 13)	intron (NM_032501, intron 2 of 13)	11745	NM_032501	ACSS1
chr13	112893401	112893831	-0.623280118	Intergenic	Intergenic	75022	NR_034002	MCF2L-AS1
chr1	93613870	93615100	-0.623295274	promoter-TSS (NM_001261410)	promoter-TSS (NM_001261410)	-388	NM_001261410	BCAR3
chr22	46104191	46107958	-0.62331596	intron (NR_027033, intron 4 of 5)	intron (NR_027033, intron 4 of 5)	-6675	NR_029478	MIRLET7A3
chr13	112984913	112985818	-0.623330855	intron (NM_001320816, intron 1 of 29)	intron (NM_001320816, intron 1 of 29)	5999	NM_001320816	MCF2L
chr6	160275143	160276062	-0.62339343	Intergenic	Intergenic	-16781	NM_003058	SLC22A2
chr20	25246465	25247023	-0.62346875	Intergenic	L1ME4c|LINE|L1	-1341	NM_002862	PYGB
chr9	136693370	136694196	-0.623472046	Intergenic	Intergenic	-6326	NM_006412	AGPAT2
chr1	153789001	153789576	-0.623490072	Intergenic	L1MC5a|LINE|L1	-4659	NR_126565	LOC343052
chr17	17820271	17821963	-0.623517102	intron (NM_004176, intron 1 of 18)	intron (NM_004176, intron 1 of 18)	2513	NM_001321096	SREBF1
chr2	144402946	144404528	-0.623544356	intron (NM_001171653, intron 5 of 8)	intron (NM_001171653, intron 5 of 8)	-70668	NM_001354360	GTDC1
chr14	22820326	22822490	-0.623550137	Intergenic	Intergenic	-1597	NM_001126106	SLC7A7
chr19	15897083	15898409	-0.623572788	intron (NM_001082, intron 1 of 12)	intron (NM_001082, intron 1 of 12)	328	NM_001082	CYP4F2
chr20	59006178	59006568	-0.623628019	exon (NM_001336, exon 2 of 6)	exon (NM_001336, exon 2 of 6)	881	NM_001336	CTSZ
chr1	206029097	206029906	-0.623629616	Intergenic	AluSz|SINE|Alu	-5606	NM_001317331	CTSE
chr2	101960640	101963361	-0.623631236	Intergenic	G-rich|Low_complexity|Low_complexity	-21465	NR_103791	LINC01127
chr1	8854802	8855406	-0.623646197	Intergenic	AluSg|SINE|Alu	11486	NR_106786	MIR6728
chr17	35783217	35784467	-0.623652443	intron (NR_111988, intron 1 of 8)	intron (NR_111988, intron 1 of 8)	11799	NM_001032278	MMP28
chr13	40790298	40792075	-0.623653339	intron (NM_014252, intron 1 of 6)	MIRb|SINE|MIR	1575	NM_014252	SLC25A15
chr17	74435898	74437483	-0.623676614	intron (NM_018653, intron 1 of 3)	intron (NM_018653, intron 1 of 3)	2993	NM_018653	GPRC5C
chr8	101504105	101504850	-0.623720194	intron (NM_001330593, intron 1 of 15)	intron (NM_001330593, intron 1 of 15)	12038	NM_024915	GRHL2
chr3	119176128	119176705	-0.62373207	intron (NM_006952, intron 1 of 7)	intron (NM_006952, intron 1 of 7)	2818	NM_006952	UPK1B
chr20	700189	700585	-0.623768713	Intergenic	MIRc|SINE|MIR	-24585	NM_033129	SCRT2
chr19	38829803	38831178	-0.623817227	intron (NM_001398, intron 3 of 9)	intron (NM_001398, intron 3 of 9)	1304	NM_001398	ECH1
chr22	50257342	50258887	-0.623868165	intron (NM_002969, intron 3 of 11)	intron (NM_002969, intron 3 of 11)	3569	NM_002969	MAPK12
chr6	26257192	26257833	-0.623923559	Intergenic	LTR22A|LTR|ERVK	5861	NM_003524	HIST1H2BH
chr5	96332204	96333953	-0.623927293	intron (NR_130776, intron 3 of 4)	intron (NR_130776, intron 3 of 4)	99081	NM_001177875	PCSK1
chr7	39930930	39932278	-0.623981779	Intergenic	AluSx|SINE|Alu	17815	NR_158201	LOC112267983
chr17	40032167	40032923	-0.623985587	intron (NR_052017, intron 8 of 24)	intron (NR_052017, intron 8 of 24)	-4900	NR_102369	SNORD124
chr2	129807426	129807856	-0.624030315	Intergenic	SVA_B|Retroposon|SVA	69850	NR_149127	LINC02572
chr4	99140529	99141007	-0.624089863	intron (NM_001306171, intron 4 of 9)	AluSx|SINE|Alu	3530	NM_000670	ADH4
chr12	12255444	12256827	-0.624129156	intron (NM_002336, intron 1 of 22).2	intron (NM_002336, intron 1 of 22).2	10909	NM_002336	LRP6
chr6	113701105	113702171	-0.62418982	Intergenic	L2b|LINE|L2	-51563	NR_125844	LINC02541
chr6	49461412	49462144	-0.624205564	intron (NM_000255, intron 1 of 12)	AluSx|SINE|Alu	1475	NM_000255	MMUT
chr3	50600054	50600702	-0.624207518	Intergenic	Intergenic	11396	NM_013324	CISH
chr19	17239439	17241447	-0.624310742	intron (NM_005234, intron 2 of 3)	intron (NM_005234, intron 2 of 3)	4899	NM_005234	NR2F6
chr19	39032987	39034047	-0.624379578	promoter-TSS (NM_178820)	promoter-TSS (NM_178820)	-968	NM_178820	FBXO27
chr14	94598030	94600895	-0.624405074	Intergenic	Intergenic	-12929	NM_001085	SERPINA3
chr2	111946200	111947277	-0.624466799	intron (NM_006343, intron 3 of 18)	intron (NM_006343, intron 3 of 18)	48131	NM_006343	MERTK
chr1	202009689	202012124	-0.624504239	promoter-TSS (NR_146472)	promoter-TSS (NR_146472)	319	NM_001114309	ELF3
chr17	48432920	48434406	-0.624554341	Intergenic	Intergenic	-3449	NM_003726	SKAP1
chr3	186720036	186721080	-0.62455792	intron (NM_001102416, intron 2 of 9)	intron (NM_001102416, intron 2 of 9)	3199	NM_000893	KNG1
chr22	27797634	27800289	-0.624563941	exon (NM_002430, exon 1 of 2)	exon (NM_002430, exon 1 of 2)	2795	NM_002430	MN1
chr9	136117319	136117676	-0.62457354	intron (NR_134506, intron 1 of 2)	intron (NR_134506, intron 1 of 2)	934	NM_001256526	TMEM250
chr2	171487447	171488166	-0.624592892	Intergenic	AluJo|SINE|Alu	-34427	NM_001256909	CYBRD1
chr8	29521502	29522047	-0.624620424	Intergenic	Intergenic	-171090	NM_001394	DUSP4
chr2	219207496	219208593	-0.624639893	intron (NM_001270999, intron 4 of 8)	intron (NM_001270999, intron 4 of 8)	1260	NM_001270999	ZFAND2B
chr16	22371545	22372636	-0.624664116	intron (NM_001802, intron 1 of 4).2	AluSq2|SINE|Alu	2529	NM_001802	CDR2
chr2	34677372	34678106	-0.624753761	non-coding (NR_126404, exon 1 of 3)	non-coding (NR_126404, exon 1 of 3)	182	NR_126404	LINC01320
chr1	239315074	239316419	-0.624789094	Intergenic	Intergenic	-70822	NM_001347716	CHRM3
chr12	26736642	26738018	-0.62480507	intron (NM_002223, intron 2 of 56)	AluSg|SINE|Alu	95864	NM_002223	ITPR2
chr3	196215600	196217405	-0.624881821	promoter-TSS (NM_152672)	promoter-TSS (NM_152672)	-32	NM_152672	SLC51A
chr8	22363984	22365353	-0.624892971	Intergenic	L2c|LINE|L2	-2610	NM_001135154	SLC39A14
chr12	50101989	50105525	-0.624907763	promoter-TSS (NM_005276)	promoter-TSS (NM_005276)	-251	NM_005276	GPD1
chr3	113287105	113287672	-0.624919995	TTS (NM_033254)	TTS (NM_033254)	75272	NM_001301861	BOC
chr15	84799346	84800304	-0.625011909	intron (NM_014630, intron 9 of 10)	intron (NM_014630, intron 9 of 10)	-16855	NM_020778	ALPK3
chr12	104940463	104941492	-0.625096475	intron (NM_001352169, intron 1 of 11)	intron (NM_001352169, intron 1 of 11)	17313	NM_001352170	SLC41A2
chr5	168819094	168819918	-0.625152179	intron (NM_003062, intron 7 of 35)	intron (NM_003062, intron 7 of 35)	-51251	NR_029632	MIR218-2
chr6	14818335	14819099	-0.625176725	Intergenic	Intergenic	-427352	NM_004973	JARID2
chr7	66918072	66918867	-0.625198986	Intergenic	AluSx1|SINE|Alu	-2756	NM_017994	TMEM248
chr9	114076418	114078861	-0.625211823	intron (NM_001633, intron 1 of 9)	intron (NM_001633, intron 1 of 9)	661	NM_001633	AMBP
chr22	25166916	25168633	-0.625241931	intron (NM_001145206, intron 4 of 10)	intron (NM_001145206, intron 4 of 10)	-32084	NM_004076	CRYBB3
chr22	18044535	18045478	-0.625263011	Intergenic	Intergenic	15621	NR_024417	LINC01634
chr14	93135180	93136198	-0.62530668	Intergenic	Intergenic	-19764	NM_001142593	ITPK1
chr3	188288222	188288838	-0.625307128	intron (NM_005578, intron 2 of 10)	MIRc|SINE|MIR	63125	NM_001167671	LPP
chr9	134323320	134324955	-0.625340226	Intergenic	Intergenic	-2318	NM_002957	RXRA
chr5	164998587	164999021	-0.62535667	Intergenic	Intergenic	528525	NR_105065	LOC102546299
chr9	4662938	4663640	-0.625361925	3' UTR (NM_203453, exon 1 of 1)	3' UTR (NM_203453, exon 1 of 1)	995	NM_203453	PLPP6
chr13	49308991	49309608	-0.625387531	3' UTR (NM_030925, exon 9 of 9)	3' UTR (NM_030925, exon 9 of 9)	61374	NM_030911	CDADC1
chrX	72478000	72479211	-0.625470359	intron (NM_001166448, intron 4 of 4)	intron (NM_001166448, intron 4 of 4)	94238	NM_001166448	HDAC8
chr1	52920255	52921196	-0.625542269	intron (NM_001319958, intron 1 of 9)	intron (NM_001319958, intron 1 of 9)	1015	NM_018281	ECHDC2
chr19	16488951	16489408	-0.625544331	intron (NM_145046, intron 3 of 8)	intron (NM_145046, intron 3 of 8)	7013	NM_145046	CALR3
chr9	120570077	120572103	-0.625549218	intron (NR_073558, intron 2 of 37)	AluJb|SINE|Alu	9077	NR_073558	CDK5RAP2
chr22	37601497	37602422	-0.625566007	Intergenic	Intergenic	-6515	NM_001363771	GGA1
chr10	99782433	99785982	-0.625566246	intron (NM_000392, intron 1 of 31)	intron (NM_000392, intron 1 of 31)	1567	NM_000392	ABCC2
chr19	45576979	45577989	-0.625619875	intron (NM_025136, intron 1 of 1)	intron (NM_025136, intron 1 of 1)	7318	NM_001017989	OPA3
chr3	150736234	150737855	-0.625679789	intron (NR_121657, intron 1 of 2)	intron (NR_121657, intron 1 of 2)	1941	NR_121657	LOC101928105
chr18	74267043	74270358	-0.625709819	intron (NM_001190807, intron 1 of 3)	intron (NM_001190807, intron 1 of 3)	23263	NM_148923	CYB5A
chr1	220787482	220789528	-0.625722584	intron (NM_022746, intron 1 of 6)	intron (NM_022746, intron 1 of 6)	1592	NM_022746	44256
chr17	3976233	3977424	-0.625755492	promoter-TSS (NR_146884)	promoter-TSS (NR_146884)	-275	NR_146884	LINC01975
chr19	2975225	2976438	-0.625801241	Intergenic	AluY|SINE|Alu	-1733	NM_024760	TLE6
chr19	44906645	44908033	-0.625803637	intron (NM_000041, intron 2 of 3)	AluJb|SINE|Alu	938	NM_001302690	APOE
chr14	92973061	92974278	-0.625858117	intron (NM_001142594, intron 5 of 10).2	intron (NM_001142594, intron 5 of 10).2	50519	NM_001301690	CHGA
chr12	119669699	119670532	-0.625858123	intron (NM_006253, intron 1 of 6)	intron (NM_006253, intron 1 of 6)	1982	NM_006253	PRKAB1
chr7	114414834	114416942	-0.625869372	intron (NR_033767, intron 1 of 17)	intron (NR_033767, intron 1 of 17)	891	NM_148900	FOXP2
chr3	122491190	122491798	-0.625869515	intron (NR_026698, intron 2 of 14)	intron (NR_026698, intron 2 of 14)	23445	NM_002264	KPNA1
chr7	74220098	74221363	-0.625909885	exon (NM_014146, exon 8 of 13)	exon (NM_014146, exon 8 of 13)	10724	NM_032463	LAT2
chr11	20518642	20519037	-0.625909914	Intergenic	FLAM_A|SINE|Alu	-80561	NM_001318369	SLC6A5
chr5	137622333	137623031	-0.625942061	intron (NM_017415, intron 14 of 14)	intron (NM_017415, intron 14 of 14)	24967	NR_030588	MIR874
chr16	51119595	51120574	-0.625943352	intron (NR_039672, intron 2 of 6)	intron (NR_039672, intron 2 of 6)	30513	NM_001127892	SALL1
chr8	21056394	21057433	-0.626018594	Intergenic	Intergenic	82927	NR_033894	LINC02153
chr16	67674765	67675274	-0.626026763	non-coding (NR_027398, exon 2 of 2)	non-coding (NR_027398, exon 2 of 2)	8205	NM_001012984	C16orf86
chr11	47639763	47640712	-0.626060454	intron (NM_014342, intron 1 of 12)	AluSq2|SINE|Alu	2322	NM_014342	MTCH2
chr5	10288160	10290119	-0.626079882	intron (NM_138809, intron 2 of 5)	intron (NM_138809, intron 2 of 5)	18763	NM_138809	CMBL
chr15	89138001	89140869	-0.626081637	intron (NM_007011, intron 7 of 14)	intron (NM_007011, intron 7 of 14)	50979	NM_152924	ABHD2
chr17	40316424	40317159	-0.626104011	intron (NM_000964, intron 1 of 8)	CpG	-1454	NM_001145302	RARA
chr1	89822541	89823138	-0.626139507	intron (NM_018103, intron 1 of 2)	intron (NM_018103, intron 1 of 2)	900	NM_018103	LRRC8D
chr22	40682345	40682861	-0.626180679	3' UTR (NM_005297, exon 2 of 2)	3' UTR (NM_005297, exon 2 of 2)	3425	NM_005297	MCHR1
chr9	133743365	133744046	-0.626227756	Intergenic	AluSx|SINE|Alu	-3750	NM_007101	SARDH
chr16	70152186	70153247	-0.626228966	intron (NM_001322119, intron 15 of 16)	intron (NM_001322119, intron 15 of 16)	20732	NR_126007	LOC400541
chr17	18981557	18982016	-0.626233618	intron (NM_001039999, intron 3 of 5)	intron (NM_001039999, intron 3 of 5)	22978	NM_001039999	FAM83G
chr16	88928109	88929594	-0.626258006	intron (NM_005187, intron 1 of 11)	L2a|LINE|L2	-11186	NM_001290330	LOC100129697
chr11	27395489	27397487	-0.626274774	intron (NM_001346432, intron 1 of 16)	intron (NM_001346432, intron 1 of 16)	-33240	NM_080654	CCDC34
chr3	128993092	128993712	-0.626282901	intron (NM_001348521, intron 1 of 15)	intron (NM_001348521, intron 1 of 15)	674	NM_020741	KIAA1257
chr12	93151556	93152357	-0.626354332	intron (NR_040096, intron 3 of 4)	intron (NR_040096, intron 3 of 4)	-22410	NR_120492	LINC02412
chr6	15755446	15756258	-0.626392669	Intergenic	Intergenic	-92794	NM_001271669	DTNBP1
chrX	82029572	82030103	-0.626417749	Intergenic	LTR22E|LTR|ERVK	827735	NM_003022	SH3BGRL
chr12	53171664	53172117	-0.626526702	exon (NM_015989, exon 7 of 17)	exon (NM_015989, exon 7 of 17)	-7397	NM_001244706	CSAD
chr19	13911435	13911801	-0.626561993	intron (NM_017721, intron 2 of 28)	AluSz|SINE|Alu	5417	NM_017721	CC2D1A
chr14	73538003	73538765	-0.626579597	intron (NM_001037161, intron 1 of 2)	AluY|SINE|Alu	1241	NM_001037161	ACOT1
chr15	70080133	70080521	-0.626584137	promoter-TSS (NR_030714)	promoter-TSS (NR_030714)	-859	NR_030714	MIR629
chr20	22489562	22491773	-0.626595445	Intergenic	Intergenic	-70024	NR_027089	LOC284788
chr8	8461231	8462055	-0.626595729	Intergenic	Intergenic	-75204	NR_163138	PRAG1
chr8	17248284	17248974	-0.626603527	intron (NM_001145152, intron 1 of 10)	intron (NM_001145152, intron 1 of 10)	1671	NM_001363173	VPS37A
chr3	126366976	126368056	-0.626680333	Intergenic	Intergenic	-10108	NM_014079	KLF15
chr11	62876663	62877433	-0.626698717	intron (NM_001012662, intron 3 of 11)	intron (NM_001012662, intron 3 of 11)	-3848	NM_001013251	SLC3A2
chr10	129694267	129695037	-0.626731559	intron (NM_002412, intron 2 of 4)	intron (NM_002412, intron 2 of 4)	148722	NR_036179	MIR4297
chr14	104749064	104749919	-0.626755313	Intergenic	MER54A|LTR|ERVL	-3656	NM_021709	SIVA1
chr11	116814411	116815217	-0.626891909	Intergenic	L1MB4|LINE|L1	8490	NM_000482	APOA4
chr9	128358092	128358666	-0.626903819	intron (NM_005094, intron 12 of 12)	MER3|DNA|hAT-Charlie	6332	NR_031672	MIR1268A
chr7	50683652	50684871	-0.62691115	intron (NM_001371009, intron 2 of 15)	intron (NM_001371009, intron 2 of 15)	21040	NM_001001550	GRB10
chrX	139835856	139836501	-0.62697508	intron (NM_001353812, intron 1 of 29)	intron (NM_001353812, intron 1 of 29)	-3937	NM_173694	ATP11C
chr2	231049696	231052454	-0.627091514	Intergenic	Intergenic	-5789	NM_001191037	PSMD1
chr19	35136931	35140236	-0.627092162	promoter-TSS (NM_021902)	promoter-TSS (NM_021902)	-241	NM_021902	FXYD1
chr2	102186831	102187525	-0.627098677	promoter-TSS (NM_001351446)	promoter-TSS (NM_001351446)	-136	NM_001351446	IL1RL2
chr7	68191418	68191920	-0.627107655	Intergenic	Intergenic	171416	NR_120514	LOC102723427
chr2	25373139	25374079	-0.627229854	Intergenic	Intergenic	-31019	NM_175630	DNMT3A
chr8	20570276	20572081	-0.627270771	Intergenic	Intergenic	43748	NR_145737	SNORD3F
chr3	102113411	102113954	-0.627335016	Intergenic	MIR|SINE|MIR	-50023	NR_135549	LOC101929411
chr6	149423695	149424316	-0.627373351	Intergenic	Intergenic	23743	NM_001002255	SUMO4
chr2	3302581	3303451	-0.627395827	intron (NM_001330530, intron 3 of 9)	MIRb|SINE|MIR	74802	NM_003310	EIPR1
chr5	132370404	132371766	-0.627411634	intron (NM_003060, intron 1 of 9)	AluSc|SINE|Alu	-1169	NR_110997	MIR3936HG
chr1	43977801	43978633	-0.6274317	promoter-TSS (NM_003780)	promoter-TSS (NM_003780)	-985	NM_003780	B4GALT2
chr12	56727086	56727233	-0.627434044	Intergenic	AluSx1|SINE|Alu	-1860	NM_001320193	NACA
chr14	68935244	68937121	-0.627476819	intron (NM_001102, intron 1 of 20)	L4_B_Mam|LINE|RTE-X	43120	NM_001130005	ACTN1
chr22	33271766	33272871	-0.627514523	TTS (NM_004737)	TTS (NM_004737)	163789	NR_134617	LINC01640
chr1	17579933	17582826	-0.627571542	intron (NR_137287, intron 2 of 29)	MER53|DNA|hAT	826	NM_001011722	ARHGEF10L
chr3	157134970	157135983	-0.627638896	Intergenic	Intergenic	-12474	NR_034007	LINC00880
chr11	116791588	116793323	-0.627666256	promoter-TSS (NM_052968)	promoter-TSS (NM_052968)	-35	NM_052968	APOA5
chr9	113387802	113389773	-0.627669313	intron (NM_001003945, intron 11 of 11)	MIRb|SINE|MIR	-11801	NM_001304511	HDHD3
chrX	1439645	1440704	-0.627733743	intron (NM_004192, intron 2 of 12)	AluY|SINE|Alu	12735	NM_001173474	ASMTL
chr9	136858940	136859978	-0.627750366	intron (NM_206920, intron 25 of 26)	intron (NM_206920, intron 25 of 26)	6849	NM_001281298	EDF1
chr6	1600788	1601023	-0.627818164	Intergenic	Intergenic	-4626	NR_125804	FOXCUT
chr6	52800186	52801176	-0.627836485	intron (NM_145740, intron 1 of 6)	intron (NM_145740, intron 1 of 6)	3135	NM_001319059	GSTA1
chr14	77024800	77026591	-0.627837436	exon (NM_024496, exon 1 of 1)	exon (NM_024496, exon 1 of 1)	3013	NM_024496	IRF2BPL
chr15	81324892	81325340	-0.627874528	promoter-TSS (NR_135013)	promoter-TSS (NR_135013)	783	NR_120365	TMC3-AS1
chr19	48149076	48149835	-0.627875844	intron (NR_135500, intron 9 of 27)	intron (NR_135500, intron 9 of 27)	20889	NM_001289063	LIG1
chr5	168314366	168316661	-0.627889638	intron (NM_001161661, intron 1 of 22)	L2c|LINE|L2	23868	NM_001161662	WWC1
chr1	35555528	35556543	-0.628016984	intron (NM_024874, intron 1 of 20)	intron (NM_024874, intron 1 of 20)	1368	NM_024874	KIAA0319L
chr20	43904737	43905284	-0.628035668	Intergenic	Intergenic	-9842	NM_001098797	TOX2
chr14	64647970	64648693	-0.628087032	Intergenic	AluSx1|SINE|Alu	-56093	NM_001308147	PLEKHG3
chr17	47493014	47494109	-0.628093672	promoter-TSS (NR_033934)	promoter-TSS (NR_033934)	-941	NR_033934	MRPL45P2
chr14	104694159	104694851	-0.628100927	intron (NM_032714, intron 1 of 4)	intron (NM_032714, intron 1 of 4)	4887	NM_022489	INF2
chr13	80074109	80075509	-0.62811652	Intergenic	LTR1A2|LTR|ERV1	63732	NR_104138	LINC01080
chr9	137194241	137199759	-0.628175668	intron (NM_001128228, intron 1 of 3)	intron (NM_001128228, intron 1 of 3)	3741	NM_001128228	TPRN
chr17	72982358	72983408	-0.62822591	intron (NM_001352692, intron 4 of 9)	intron (NM_001352692, intron 4 of 9)	109805	NM_001352691	SLC39A11
chr14	101288543	101289758	-0.628232964	Intergenic	Intergenic	118772	NR_126006	LINC00524
chr12	130970361	130972537	-0.628236676	intron (NM_001330497, intron 4 of 25)	intron (NM_001330497, intron 4 of 25)	17542	NM_001330497	ADGRD1
chr1	223808064	223808519	-0.628256596	intron (NM_005426, intron 5 of 18)	AluSx1|SINE|Alu	37656	NM_001031685	TP53BP2
chr11	73148195	73148744	-0.62831684	Intergenic	Intergenic	-6151	NM_014824	FCHSD2
chr16	88504667	88505865	-0.628322569	intron (NM_153813, intron 3 of 9)	intron (NM_153813, intron 3 of 9)	25787	NR_148997	LOC100128882
chr1	25818748	25819199	-0.628331362	promoter-TSS (NM_001099627)	promoter-TSS (NM_001099627)	-933	NM_001099627	MTFR1L
chrX	9368017	9368802	-0.628344275	Intergenic	MLT1E3|LTR|ERVL-MaLR	-94886	NM_001139468	TBL1X
chr2	113167235	113167832	-0.628348867	Intergenic	Intergenic	-6438	NM_012455	PSD4
chr14	33566203	33566666	-0.628617545	intron (NM_001165893, intron 4 of 10)	intron (NM_001165893, intron 4 of 10)	-142503	NR_132771	SNORA89
chr9	113222238	113222883	-0.628638716	intron (NM_001859, intron 1 of 4)	intron (NM_001859, intron 1 of 4)	1016	NM_001859	SLC31A1
chr9	4304842	4305588	-0.62867668	Intergenic	Intergenic	-5147	NM_001042413	GLIS3
chr19	11087816	11088980	-0.628684145	promoter-TSS (NM_000527)	promoter-TSS (NM_000527)	-964	NM_000527	LDLR
chrY	6995731	6996635	-0.628751933	intron (NM_033284, intron 4 of 18)	intron (NM_033284, intron 4 of 18)	85486	NM_033284	TBL1Y
chr15	58433267	58434472	-0.628781966	intron (NM_000236, intron 1 of 8)	intron (NM_000236, intron 1 of 8)	1878	NM_000236	LIPC
chr4	38223787	38224584	-0.628830111	Intergenic	Intergenic	104231	NM_001253915	TBC1D1
chr2	238299603	238301176	-0.628945901	Intergenic	Intergenic	-11779	NM_022817	PER2
chr1	3218962	3219987	-0.628965428	intron (NM_022114, intron 2 of 16)	intron (NM_022114, intron 2 of 16)	91499	NR_036215	MIR4251
chr22	50699207	50701305	-0.628972481	intron (NM_033517, intron 12 of 21).2	intron (NM_033517, intron 12 of 21).2	25614	NM_033517	SHANK3	HPA
chr16	3143632	3144432	-0.628980446	promoter-TSS (NR_132322)	promoter-TSS (NR_132322)	-259	NR_132322	CASP16P
chr3	113839318	113839718	-0.629065724	intron (NM_017577, intron 1 of 17)	intron (NM_017577, intron 1 of 17)	730	NM_017577	GRAMD1C
chr20	38164150	38164920	-0.629070936	intron (NM_198951, intron 1 of 9)	intron (NM_198951, intron 1 of 9)	735	NM_004613	TGM2
chr1	1347298	1348300	-0.62907399	intron (NM_004421, intron 1 of 14)	intron (NM_004421, intron 1 of 14)	1619	NM_004421	DVL1
chr12	89357261	89358344	-0.629091659	Intergenic	Intergenic	-5301	NM_022652	DUSP6
chrX	43880259	43881974	-0.629124862	intron (NM_000898, intron 1 of 14)	intron (NM_000898, intron 1 of 14)	1334	NM_000898	MAOB
chr9	128576887	128577689	-0.629125676	intron (NM_003127, intron 7 of 55)	intron (NM_003127, intron 7 of 55)	24701	NM_001195532	SPTAN1
chr8	105325106	105326349	-0.629139733	intron (NM_001362837, intron 1 of 7)	intron (NM_001362837, intron 1 of 7)	6184	NM_001362837	ZFPM2
chr10	99426844	99430002	-0.629141968	intron (NM_002079, intron 1 of 8)	AluSx|SINE|Alu	2201	NM_002079	GOT1
chr3	128452683	128453114	-0.629210604	Intergenic	Intergenic	-10696	NR_037890	DNAJB8-AS1
chr6	162372378	162373483	-0.62922403	intron (NM_004562, intron 2 of 11)	intron (NM_004562, intron 2 of 11)	-354202	NM_001080378	PACRG
chr9	94553188	94555112	-0.629262401	promoter-TSS (NR_121566)	promoter-TSS (NR_121566)	-895	NR_121569	PCAT7
chr1	53899741	53900560	-0.629272572	intron (NM_001324316, intron 1 of 1)	L4_B_Mam|LINE|RTE-X	5963	NM_213593	DIO1
chr5	138927756	138928187	-0.629346956	intron (NM_001323995, intron 10 of 14)	intron (NM_001323995, intron 10 of 14)	52571	NM_001323989	CTNNA1
chr9	127825413	127826274	-0.629359251	exon (NM_000118, exon 5 of 14)	exon (NM_000118, exon 5 of 14)	9777	NR_136302	LOC102723566
chr13	109688052	109688630	-0.629377668	Intergenic	Intergenic	-39933	NR_103846	LINC00676
chr22	30506629	30507103	-0.629412958	Intergenic	Intergenic	-1171	NM_001161368	SEC14L4
chr15	59373624	59374640	-0.629477509	Intergenic	GA-rich|Low_complexity|Low_complexity	-1261	NM_004998	MYO1E
chr1	92959730	92960200	-0.629493149	intron (NM_001006605, intron 1 of 4)	AluSx1|SINE|Alu	1497	NM_001006605	DIPK1A
chr16	1109022	1109401	-0.629509211	Intergenic	Intergenic	-12967	NM_207419	C1QTNF8
chr1	6450846	6452182	-0.629601515	intron (NM_001367474, intron 10 of 14)	intron (NM_001367474, intron 10 of 14)	14681	NM_148965	TNFRSF25
chr10	73819221	73820364	-0.629666627	intron (NR_160047, intron 17 of 21)	intron (NR_160047, intron 17 of 21)	-7972	NR_160743	NDST2
chr7	503144	505365	-0.629667033	intron (NM_002607, intron 4 of 6)	intron (NM_002607, intron 4 of 6)	15590	NM_002607	PDGFA
chr4	113978553	113979038	-0.629703308	exon (NM_024590, exon 1 of 2)	exon (NM_024590, exon 1 of 2)	852	NM_001354211	ARSJ
chr15	62849998	62850633	-0.629731964	Intergenic	Intergenic	26358	NR_029709	MIR190A
chr6	166387132	166387813	-0.629743597	Intergenic	Intergenic	-4459	NR_073093	MPC1
chr1	8311725	8314297	-0.629802987	Intergenic	Intergenic	-5074	NM_001080397	SLC45A1
chr3	14117640	14119541	-0.629808517	intron (NM_001098502, intron 1 of 2)	intron (NM_001098502, intron 1 of 2)	6280	NM_001098502	CHCHD4
chr3	12350084	12351824	-0.629872782	promoter-TSS (NM_001354668)	promoter-TSS (NM_001354668)	-463	NM_001354668	PPARG
chr5	134645169	134645993	-0.629873926	Intergenic	AluSx|SINE|Alu	-3204	NM_001252231	SEC24A
chr14	68824908	68826475	-0.629874207	Intergenic	Intergenic	-29448	NM_001244701	ZFP36L1
chr12	31103219	31104208	-0.629882557	exon (NM_152438, exon 26 of 27)	exon (NM_152438, exon 26 of 27)	29853	NM_001257145	DDX11
chr2	17763559	17766324	-0.63001298	exon (NM_001130009, exon 4 of 14)	exon (NM_001130009, exon 4 of 14)	10803	NM_001130009	GEN1
chr12	105214531	105216159	-0.630015635	intron (NM_001251904, intron 4 of 20)	MER21C|LTR|ERVL	18060	NM_001251905	APPL2
chr1	150982079	150983020	-0.630025624	5' UTR (NM_003568, exon 2 of 14)	5' UTR (NM_003568, exon 2 of 14)	257	NM_003568	ANXA9
chr1	84719156	84720411	-0.630029549	Intergenic	Intergenic	-29315	NM_001166295	SSX2IP
chr3	38124452	38125864	-0.630063065	intron (NR_024024, intron 9 of 9)	Ricksha_b|DNA|MULE-MuDR	11969	NM_001607	ACAA1
chr20	62831357	62833552	-0.630071637	intron (NM_001853, intron 25 of 31)	intron (NM_001853, intron 25 of 31)	-12112	NM_080750	DPH3P1
chr2	25829195	25830607	-0.630161709	intron (NM_018263, intron 2 of 11)	L1MD2|LINE|L1	1000	NM_001369346	ASXL2
chr10	6734903	6738028	-0.63020907	promoter-TSS (NR_138480)	promoter-TSS (NR_138480)	-917	NR_138480	LINP1
chr11	69668111	69668466	-0.630234293	intron (NM_153451, intron 3 of 4)	intron (NM_153451, intron 3 of 4)	7065	NM_153451	LTO1
chr19	47883642	47885272	-0.630250898	intron (NM_003167, intron 1 of 5)	AluY|SINE|Alu	1858	NM_003167	SULT2A1
chr3	14877147	14877371	-0.630280366	intron (NM_152536, intron 2 of 19)	intron (NM_152536, intron 2 of 19)	58297	NM_001320276	FGD5
chr20	10369432	10371084	-0.630319372	Intergenic	LTR48B|LTR|ERV1	61667	NM_018848	MKKS
chr17	66236033	66236169	-0.630329996	Intergenic	AluY|SINE|Alu	-6686	NM_000042	APOH
chr11	124751477	124752548	-0.630351655	intron (NM_014312, intron 1 of 6)	intron (NM_014312, intron 1 of 6)	243	NM_001329920	VSIG2
chr2	127892932	127894397	-0.630354225	Intergenic	Intergenic	-7724	NM_001199140	AMMECR1L
chr12	18244467	18245920	-0.630358927	Intergenic	Intergenic	-16347	NM_001288774	PIK3C2G
chr6	56369732	56370342	-0.630361494	intron (NM_001318752, intron 1 of 28)	L1ME4a|LINE|L1	24091	NM_001318752	COL21A1
chr7	101219361	101220854	-0.630364503	intron (NM_006349, intron 1 of 4)	AluJo|SINE|Alu	1942	NM_006349	ZNHIT1
chr11	71306341	71307445	-0.630408595	Intergenic	AluY|SINE|Alu	-82097	NM_012309	SHANK2
chrX	119237789	119238926	-0.630424376	intron (NM_001282621, intron 1 of 1)	intron (NM_001282621, intron 1 of 1)	2072	NM_006667	PGRMC1
chr16	2027768	2028712	-0.630582824	intron (NM_004785, intron 1 of 6)	intron (NM_004785, intron 1 of 6)	1338	NM_004785	SLC9A3R2
chr22	37981600	37982485	-0.630589387	intron (NM_006941, intron 2 of 3)	intron (NM_006941, intron 2 of 3)	2490	NM_006941	SOX10
chr14	103030880	103032725	-0.630631943	intron (NM_006035, intron 1 of 36)	intron (NM_006035, intron 1 of 36)	25747	NM_006035	CDC42BPB
chr9	134272731	134273158	-0.630642119	Intergenic	Intergenic	22453	NR_146518	LINC02247
chr20	36498820	36499233	-0.630652544	intron (NM_001042486, intron 2 of 6)	intron (NM_001042486, intron 2 of 6)	37231	NM_183006	DLGAP4
chr16	87493796	87494647	-0.630700514	promoter-TSS (NR_110943)	promoter-TSS (NR_110943)	34	NR_110943	LOC101928737
chr16	84658634	84659332	-0.630838091	intron (NM_024731, intron 3 of 4)	intron (NM_024731, intron 3 of 4)	10472	NM_024731	KLHL36
chr16	739883	740262	-0.630940966	5' UTR (NM_001304799, exon 2 of 12)	5' UTR (NM_001304799, exon 2 of 12)	925	NM_022493	CIAO3
chr16	30604071	30604709	-0.630953352	non-coding (NR_104166, exon 3 of 3)	non-coding (NR_104166, exon 3 of 3)	5438	NR_104166	ZNF689
chr18	74228814	74231981	-0.630975024	Intergenic	Intergenic	61566	NM_148923	CYB5A
chr12	132398419	132398601	-0.631022906	Intergenic	Intergenic	68660	NR_120467	LOC101928416
chr8	58654020	58654490	-0.631023483	intron (NM_003580, intron 1 of 30)	intron (NM_003580, intron 1 of 30)	5152	NM_001144772	NSMAF
[truncated: 3,115 more rows]
